# Supplementary material for: NmSEER V2.0: a prediction tool for 2′-O-methylation sites based on random forest and multi-encoding combination
Source: BMC Bioinformatics. 2019 Dec 24;20(Suppl 25):690. doi: 10.1186/s12859-019-3265-8 (PMC6929462; doi:10.1186/s12859-019-3265-8)
Supplement: Supplementary file 1 — Additional file 1: Table S1. Training set for both HeLa and HEK293. Table S2. Testing set for both HeLa and HEK293. Table S3. Training set for individual HeLa. Table S4. Testing set for individual HeLa. Table S5. Training set for individual HEK293. Table S6. Testing set for individual HEK293. Table S7. Optimized hyper-parameters of each encoding. [file 12859_2019_3265_MOESM1_ESM.xlsx]

## Sheet: S1
Table S1. Training set for both HeLa and HEK293.
RefSeq ID	Position	Class
NM_001165928	1346	+
NM_001039792	216	+
NM_022121	825	+
NM_022121	1591	+
NM_003144	376	+
NM_003144	431	+
NM_001755	2332	+
NM_004146	71	+
NM_001078171	253	+
NM_001078171	254	+
NM_001078171	255	+
NM_145740	207	+
NM_001193471	1820	+
NM_080738	1421	+
NM_080738	1422	+
NM_080738	1653	+
NM_080738	2033	+
NM_002539	1039	+
NM_002539	1299	+
NR_003264	1208	+
NR_003264	2013	+
NM_194247	101	+
NM_194247	253	+
NM_002799	271	+
NM_020946	776	+
NM_001190233	226	+
NM_001190879	5049	+
NM_001289079	5591	+
NM_001165258	1065	+
NM_001165258	1067	+
NM_006904	2373	+
NM_006904	4913	+
NM_006904	9992	+
NM_001030001	138	+
NM_001030001	531	+
NM_207422	902	+
NM_000321	1015	+
NR_002739	63	+
NM_005319	227	+
NM_005319	228	+
NM_005319	240	+
NM_178191	181	+
NM_178191	191	+
NM_006303	63	+
NM_006303	940	+
NM_014891	1100	+
NM_014891	1102	+
NM_173354	1360	+
NM_173354	1936	+
NM_173354	2678	+
NM_001035267	374	+
NM_001035267	385	+
NM_001035267	489	+
NM_001035267	495	+
NM_001035267	504	+
NM_001145454	124	+
NM_001145454	404	+
NM_001145454	544	+
NM_001190329	1314	+
NM_001190329	1320	+
NM_001286084	569	+
NM_001286084	966	+
NM_001662	478	+
NM_003321	720	+
NM_003321	1528	+
NM_003321	1529	+
NM_001679	973	+
NM_001679	1259	+
NM_001172705	2714	+
NM_001172705	2746	+
NM_001172705	3852	+
NM_003753	1021	+
NM_003753	1029	+
NM_003753	1320	+
NM_001172415	906	+
NM_006694	791	+
NM_002211	270	+
NM_002211	1276	+
NM_002211	1549	+
NM_001195129	1377	+
NM_007002	597	+
NM_001865	218	+
NM_001865	227	+
NM_054013	1753	+
NM_054013	1970	+
NM_002520	179	+
NM_002520	180	+
NM_002520	182	+
NM_002520	195	+
NM_002520	198	+
NM_002520	493	+
NM_002520	652	+
NM_002520	985	+
NM_002520	986	+
NM_014394	664	+
NM_000454	589	+
NM_199242	2948	+
NM_020923	2105	+
NM_001110556	787	+
NM_001110556	893	+
NM_001110556	894	+
NM_001110556	895	+
NM_001110556	896	+
NM_001110556	900	+
NM_001110556	1172	+
NM_001110556	4389	+
NM_001110556	7102	+
NM_001110556	7103	+
NM_001110556	7615	+
NM_001110556	7618	+
NM_001110556	7619	+
NM_001174097	13	+
NM_001174097	480	+
NM_001174097	845	+
NM_001174097	1365	+
NM_001267843	8557	+
NR_077225	661	+
NM_001290047	8759	+
NM_001261445	1033	+
NM_001261445	2958	+
NM_001261445	2961	+
NM_001261445	3511	+
NM_001261445	3535	+
NM_001261445	3549	+
NM_001261445	3550	+
NM_016045	244	+
NM_000990	716	+
NM_000990	769	+
NM_000990	770	+
NM_000990	772	+
NM_000990	777	+
NM_000990	824	+
NR_120365	586	+
NM_001040118	2133	+
NR_027451	2803	+
NM_006907	1502	+
NM_180990	364	+
NM_180990	365	+
NR_125409	1523	+
NM_006016	2147	+
NM_001135054	187	+
NM_001135054	189	+
NM_001078172	255	+
NM_001078172	256	+
NM_001281513	724	+
NM_032194	113	+
NM_002808	357	+
NM_002568	488	+
NM_002568	1821	+
NM_002568	2210	+
NM_002568	2557	+
NM_006817	507	+
NR_033777	147	+
NR_003713	189	+
NR_003713	301	+
NR_023371	46	+
NM_001130031	461	+
NM_000094	4291	+
NR_003287	167	+
NR_003287	216	+
NR_003287	217	+
NR_003287	289	+
NR_003287	290	+
NR_003287	291	+
NR_003287	357	+
NR_003287	398	+
NR_003287	400	+
NR_003287	1186	+
NR_003287	1188	+
NR_003287	1523	+
NR_003287	1525	+
NR_003287	1595	+
NR_003287	1597	+
NR_003287	1610	+
NR_003287	1626	+
NR_003287	1640	+
NR_003287	1703	+
NR_003287	1835	+
NR_003287	1882	+
NR_003287	1901	+
NR_003287	1902	+
NR_003287	1936	+
NR_003287	2091	+
NR_003287	2391	+
NR_003287	2392	+
NR_003287	2402	+
NR_003287	2416	+
NR_003287	2592	+
NR_003287	2593	+
NR_003287	2594	+
NR_003287	2595	+
NR_003287	2838	+
NR_003287	2862	+
NR_003287	2877	+
NR_003287	3607	+
NR_003287	3614	+
NR_003287	3628	+
NR_003287	3640	+
NR_003287	3702	+
NR_003287	3719	+
NR_003287	3725	+
NR_003287	3793	+
NR_003287	3831	+
NR_003287	3842	+
NR_003287	3926	+
NR_003287	3931	+
NR_003287	3945	+
NR_003287	4266	+
NR_003287	4307	+
NR_003287	4319	+
NR_003287	4438	+
NR_003287	4439	+
NR_003287	4447	+
NR_003287	4495	+
NR_003287	4500	+
NR_003287	4524	+
NR_003287	4556	+
NR_003287	4572	+
NR_003287	4628	+
NM_015231	861	+
NM_015231	863	+
NM_015231	865	+
NM_015231	1931	+
NM_001005271	6624	+
NM_001037637	726	+
NM_001037637	728	+
NR_003110	838	+
NM_001243597	4646	+
NM_001271886	1652	+
NM_015646	837	+
NM_015646	839	+
NM_015646	840	+
NM_015646	1635	+
NM_015646	1778	+
NM_003981	472	+
NM_003981	2912	+
NM_001795	1578	+
NM_002904	837	+
NM_201397	642	+
NM_201397	643	+
NM_201397	646	+
NM_201397	1081	+
NM_000540	13796	+
NM_003190	891	+
NM_001628	880	+
NM_001628	917	+
NM_001628	1180	+
NM_001199383	2697	+
NM_001195831	1207	+
NM_001078166	596	+
NM_001078166	1524	+
NM_001078166	1528	+
NM_001078166	2037	+
NM_001166357	428	+
NM_001166357	554	+
NM_001293212	617	+
NM_001293212	837	+
NM_001293212	981	+
NM_001293212	983	+
NM_001293212	1354	+
NM_001293212	1355	+
NM_001293212	1356	+
NM_001293212	1371	+
NM_001293212	1641	+
NM_001293212	1643	+
NM_001293212	1650	+
NM_001293212	2328	+
NM_001293212	2333	+
NM_006838	584	+
NM_001165032	1125	+
NM_004202	807	+
NM_004202	815	+
NM_004202	822	+
NR_003242	200	+
NM_007065	125	+
NM_006600	975	+
NM_006600	976	+
NM_001100913	5282	+
NM_005347	1365	+
NM_005347	1485	+
NM_002355	2254	+
NM_015585	3769	+
NM_020428	2235	+
NM_002455	624	+
NR_077247	728	+
NR_077247	729	+
NR_077247	730	+
NR_077247	731	+
NR_077247	943	+
NM_005051	716	+
NM_005051	729	+
NM_145690	298	+
NM_145690	641	+
NM_018243	980	+
NM_198976	371	+
NM_198976	427	+
NM_198976	1194	+
NM_002467	504	+
NM_002467	512	+
NM_002467	1525	+
NM_002467	2012	+
NM_002467	2015	+
NM_003146	335	+
NM_003146	2391	+
NR_036506	149	+
NR_036506	150	+
NM_001190706	145	+
NM_006317	1251	+
NM_006317	1283	+
NM_006317	1363	+
NM_006196	315	+
NM_001017995	7564	+
NM_003249	1219	+
NM_001079525	695	+
NM_001079525	3043	+
NM_016121	1640	+
NM_005389	524	+
NM_005556	624	+
NM_005556	966	+
NR_104085	115	+
NM_001961	37	+
NM_001961	194	+
NM_001961	195	+
NM_001961	614	+
NM_001961	1003	+
NM_001961	1632	+
NM_001961	2658	+
NM_001961	2737	+
NM_001961	2750	+
NM_003334	3042	+
NM_003334	3270	+
NM_014033	74	+
NM_014033	75	+
NM_001289745	278	+
NM_001289745	698	+
NM_001289745	1019	+
NM_001289745	1021	+
NM_001289745	1024	+
NM_001300821	357	+
NM_001300821	358	+
NM_001300821	919	+
NM_001282907	2150	+
NM_003016	128	+
NM_032477	282	+
NM_005022	1020	+
NM_005022	1353	+
NM_012465	5315	+
NM_012073	305	+
NM_012073	430	+
NM_012073	432	+
NM_012073	433	+
NM_012073	434	+
NM_012073	462	+
NM_012073	1161	+
NM_052876	707	+
NM_002952	433	+
NM_002952	695	+
NM_002952	850	+
NM_002952	851	+
NM_002952	878	+
NM_002952	892	+
NM_001605	1393	+
NM_001605	1394	+
NM_001291504	201	+
NM_001291504	1591	+
NM_001288653	1855	+
NM_001288653	2557	+
NM_001288653	2568	+
NM_001288653	6008	+
NM_000942	375	+
NM_000942	376	+
NM_000942	566	+
NM_001416	172	+
NM_001416	1297	+
NM_001959	412	+
NM_001959	942	+
NM_001959	1032	+
NM_006667	581	+
NM_001130914	1454	+
NM_015354	1925	+
NM_015354	1929	+
NM_001287343	828	+
NM_001287343	830	+
NM_032509	682	+
NM_006014	680	+
NM_001642	2349	+
NM_001642	3484	+
NM_000101	131	+
NM_001287593	604	+
NM_001287593	979	+
NR_026660	789	+
NR_026660	794	+
NM_001270439	743	+
NR_003925	136	+
NM_001261826	1175	+
NM_001261826	1184	+
NM_004104	173	+
NM_004104	232	+
NM_004104	1485	+
NM_004104	1858	+
NM_004104	1859	+
NM_004104	3761	+
NM_004104	4429	+
NM_004104	6068	+
NM_004104	6841	+
NM_001135993	4864	+
NM_005561	1429	+
NM_001852	2318	+
NM_001013398	2279	+
NM_001282619	1074	+
NM_016199	95	+
NM_016732	1412	+
NM_016732	4671	+
NM_004068	713	+
NM_005801	382	+
NM_005801	1196	+
NM_005801	1197	+
NM_001618	907	+
NM_001618	1019	+
NM_001618	3325	+
NM_001287392	346	+
NM_001686	960	+
NM_001686	968	+
NM_001686	969	+
NM_001686	971	+
NM_001686	983	+
NM_001686	1444	+
NM_001983	2873	+
NM_032339	402	+
NR_003932	592	+
NM_003290	723	+
NM_003290	773	+
NM_003290	828	+
NM_003290	830	+
NM_003290	832	+
NM_003290	834	+
NM_003290	2022	+
NR_027162	835	+
NM_001130847	1611	+
NM_001293298	266	+
NM_144772	440	+
NM_001252065	4671	+
NM_001198793	833	+
NM_001198793	880	+
NM_178812	1248	+
NM_001244072	164	+
NM_007235	2377	+
NM_007235	3414	+
NM_001206427	312	+
NM_001098398	611	+
NM_006430	641	+
NM_006430	644	+
NM_006430	654	+
NM_006430	1726	+
NM_006430	1727	+
NR_033416	647	+
NR_033416	943	+
NM_181724	2064	+
NM_003234	1351	+
NM_003234	1365	+
NM_003400	3527	+
NM_022731	275	+
NM_022731	431	+
NM_022731	3388	+
NM_007121	1136	+
NM_015414	284	+
NM_015414	288	+
NM_015414	305	+
NM_021009	633	+
NM_021009	1083	+
NM_021009	1089	+
NM_021009	1091	+
NM_021009	1317	+
NM_021009	1539	+
NM_021009	1545	+
NM_021009	1547	+
NM_021009	1553	+
NM_021009	1775	+
NM_021009	2231	+
NM_001134493	557	+
NM_001134493	558	+
NM_002541	2085	+
NM_002541	3454	+
NM_031243	163	+
NM_031243	164	+
NM_031243	165	+
NM_031243	191	+
NM_031243	217	+
NM_031243	218	+
NM_031243	464	+
NM_031243	942	+
NM_001358	112	+
NR_006880	60	+
NM_172251	522	+
NM_001677	185	+
NM_001677	187	+
NM_003932	866	+
NM_003932	874	+
NM_002954	439	+
NM_002954	458	+
NM_002954	540	+
NM_002954	688	+
NM_002954	768	+
NM_002954	770	+
NM_000572	413	+
NM_001242506	918	+
NM_013354	283	+
NR_026916	377	+
NM_003544	293	+
NM_052850	682	+
NR_027102	120	+
NM_182961	17936	+
NM_182961	26067	+
NM_003757	315	+
NM_003757	318	+
NM_003757	767	+
NM_001202485	586	+
NR_002578	569	+
NM_004259	427	+
NM_001143676	997	+
NM_001143676	1334	+
NM_015161	123	+
NM_015161	133	+
NM_015312	10792	+
NM_015312	10793	+
NM_004535	2176	+
NM_207312	1140	+
NM_138451	503	+
NM_005871	844	+
NM_199189	2955	+
NM_199189	2961	+
NM_003915	543	+
NM_003915	717	+
NM_001113378	3188	+
NM_016504	418	+
NM_016504	625	+
NM_001190470	116	+
NM_001190470	294	+
NM_001190470	319	+
NM_001190470	959	+
NM_001190470	960	+
NM_001190470	961	+
NM_001270448	388	+
NM_001270448	390	+
NM_006739	1344	+
NM_001145772	1410	+
NM_001145772	1414	+
NR_003271	60	+
NM_001875	1462	+
NM_001875	3205	+
NM_001875	3206	+
NM_001875	3210	+
NM_001875	3511	+
NM_007192	4542	+
NM_001113347	3590	+
NM_002293	4099	+
NM_017900	960	+
NM_001286414	1186	+
NM_016167	585	+
NM_002140	282	+
NM_002140	1180	+
NM_002140	1623	+
NM_002140	1683	+
NM_013232	181	+
NM_013232	192	+
NM_013232	193	+
NM_013232	194	+
NM_181838	1168	+
NR_002944	133	+
NR_002944	137	+
NR_002944	139	+
NR_002944	140	+
NR_002944	724	+
NR_002944	924	+
NM_001098272	1768	+
NM_002346	323	+
NM_006628	2106	+
NM_004925	1039	+
NM_004925	1610	+
NR_003148	638	+
NM_021034	547	+
NM_002537	716	+
NM_004552	478	+
NM_173517	4162	+
NM_001042440	553	+
NM_001042440	870	+
NM_001042440	1967	+
NM_001042440	2375	+
NM_001042440	2666	+
NM_001042440	3190	+
NM_001042440	3577	+
NM_002047	1385	+
NM_030782	597	+
NM_030782	1080	+
NM_199360	697	+
NM_001746	429	+
NM_001746	864	+
NM_001746	1047	+
NM_001746	1048	+
NM_001746	1428	+
NM_001746	1472	+
NM_001746	1476	+
NM_001746	2175	+
NM_001746	2178	+
NM_001746	2734	+
NM_001746	2736	+
NM_001746	3091	+
NM_001256293	923	+
NM_001256293	1638	+
NM_001256293	1639	+
NM_001256293	1640	+
NM_001105558	397	+
NM_001105558	398	+
NM_004542	280	+
NM_022346	3182	+
NM_022346	3190	+
NM_001039615	3605	+
NM_001126103	530	+
NM_003329	195	+
NM_021817	797	+
NM_001025	229	+
NM_001278458	833	+
NM_021970	2238	+
NM_000143	300	+
NM_000143	414	+
NM_001163809	5455	+
NM_001287482	231	+
NM_020120	9602	+
NM_146388	2054	+
NM_032574	521	+
NM_052932	3012	+
NM_001080415	3340	+
NM_133467	629	+
NR_027713	423	+
NR_027713	845	+
NR_027713	1262	+
NM_005105	336	+
NM_001037283	568	+
NM_001037283	2699	+
NM_001037283	2851	+
NM_001145408	1324	+
NM_001145408	1332	+
NM_001145408	1381	+
NM_001145408	2594	+
NM_001145408	2598	+
NM_001145408	2600	+
NM_181746	500	+
NM_181746	1209	+
NM_152236	2536	+
NM_152236	2537	+
NM_014398	2211	+
NM_170711	2046	+
NM_005271	1390	+
NM_003601	1056	+
NM_003011	63	+
NM_003011	65	+
NM_003011	1185	+
NM_003011	1612	+
NM_170665	1676	+
NR_033897	162	+
NM_031372	1066	+
NM_001283	381	+
NM_001183	499	+
NM_000988	100	+
NM_000988	329	+
NM_001289108	436	+
NR_001445	58	+
NM_001033	431	+
NM_001033	1331	+
NM_001033	1332	+
NM_001042465	175	+
NM_001042465	509	+
NM_002271	1010	+
NM_002271	1892	+
NM_002271	3522	+
NM_001011724	1153	+
NM_001011724	1154	+
NM_001011724	1938	+
NM_001111283	4339	+
NR_002778	333	+
NM_213566	149	+
NM_005754	1400	+
NM_005175	183	+
NM_005175	185	+
NM_007053	1153	+
NM_004048	473	+
NM_004048	474	+
NM_004048	479	+
NM_004048	726	+
NM_004048	727	+
NM_001198670	3546	+
NM_000978	245	+
NM_000978	246	+
NM_019056	730	+
NM_198433	110	+
NM_012456	309	+
NM_002154	2367	+
NM_001142467	961	+
NM_001277406	2978	+
NM_001039706	434	+
NM_012403	378	+
NM_012403	381	+
NR_046235	3735	+
NR_046235	3826	+
NR_046235	3994	+
NR_046235	5016	+
NR_046235	6614	+
NR_046235	6650	+
NR_046235	6651	+
NR_046235	6675	+
NR_046235	8090	+
NR_046235	8091	+
NR_046235	8140	+
NR_046235	8141	+
NR_046235	8213	+
NR_046235	8214	+
NR_046235	8215	+
NR_046235	8226	+
NR_046235	8281	+
NR_046235	8289	+
NR_046235	8324	+
NR_046235	8334	+
NR_046235	9110	+
NR_046235	9112	+
NR_046235	9225	+
NR_046235	9229	+
NR_046235	9446	+
NR_046235	9518	+
NR_046235	9520	+
NR_046235	9533	+
NR_046235	9549	+
NR_046235	9563	+
NR_046235	9611	+
NR_046235	9626	+
NR_046235	9758	+
NR_046235	9824	+
NR_046235	9825	+
NR_046235	9848	+
NR_046235	9859	+
NR_046235	10014	+
NR_046235	10201	+
NR_046235	10203	+
NR_046235	10314	+
NR_046235	10315	+
NR_046235	10339	+
NR_046235	10348	+
NR_046235	10512	+
NR_046235	10513	+
NR_046235	10516	+
NR_046235	10517	+
NR_046235	10518	+
NR_046235	10761	+
NR_046235	10763	+
NR_046235	10785	+
NR_046235	10800	+
NR_046235	11527	+
NR_046235	11534	+
NR_046235	11548	+
NR_046235	11560	+
NR_046235	11622	+
NR_046235	11639	+
NR_046235	11645	+
NR_046235	11706	+
NR_046235	11713	+
NR_046235	11751	+
NR_046235	11762	+
NR_046235	11845	+
NR_046235	11846	+
NR_046235	11851	+
NR_046235	11865	+
NR_046235	12186	+
NR_046235	12217	+
NR_046235	12227	+
NR_046235	12239	+
NR_046235	12357	+
NR_046235	12358	+
NR_046235	12359	+
NR_046235	12360	+
NR_046235	12367	+
NR_046235	12415	+
NR_046235	12420	+
NR_046235	12444	+
NR_046235	12476	+
NR_046235	12492	+
NR_046235	12544	+
NR_046235	12548	+
NR_046235	12959	+
NR_046235	12960	+
NM_004872	368	+
NM_001278552	1020	+
NM_001278595	810	+
NM_001278595	2653	+
NM_001278595	2872	+
NM_005953	70	+
NM_005953	215	+
NR_002561	58	+
NM_000971	104	+
NM_000971	105	+
NM_000971	437	+
NM_000971	438	+
NM_000971	559	+
NM_000971	692	+
NM_000971	693	+
NM_001199527	3397	+
NM_018270	901	+
NM_001634	1746	+
NM_001634	2506	+
NM_001282458	1580	+
NM_004446	293	+
NM_004446	341	+
NM_004446	4780	+
NM_001631	1896	+
NM_001631	1920	+
NM_001631	2141	+
NM_001631	2164	+
NM_001631	2165	+
NM_144669	1311	+
NR_033926	2322	+
NM_001079559	1359	+
NM_018060	487	+
NM_018060	1823	+
NM_018060	1824	+
NM_018060	2842	+
NM_001297738	303	+
NM_001297738	2204	+
NM_005053	1225	+
NM_206839	1277	+
NM_001123068	156	+
NM_001123068	158	+
NM_001123068	159	+
NM_001123068	171	+
NM_006191	336	+
NM_006191	337	+
NM_006191	338	+
NM_005917	924	+
NM_005917	1403	+
NM_001843	1669	+
NM_153696	1064	+
NM_000969	46	+
NM_000969	70	+
NM_000969	437	+
NM_000969	543	+
NM_000969	796	+
NM_002827	2367	+
NR_003018	129	+
NM_001287140	1938	+
NM_004282	671	+
NM_001127500	3871	+
NM_001242339	2603	+
NM_212471	864	+
NM_138610	970	+
NM_001271836	4030	+
NM_001288565	1389	+
NM_001288565	1391	+
NM_015965	161	+
NM_015965	162	+
NM_003130	533	+
NM_001270	310	+
NR_004394	47	+
NM_006623	1941	+
NM_001019	215	+
NM_001019	338	+
NM_001203260	426	+
NM_024038	233	+
NM_001017963	1481	+
NM_001017963	1483	+
NM_001017963	1484	+
NM_001017963	1485	+
NM_001017963	3028	+
NM_001017963	3167	+
NM_031844	38	+
NM_031844	39	+
NM_031844	331	+
NM_031844	350	+
NM_031844	615	+
NM_031844	623	+
NM_031844	1552	+
NM_001204375	1439	+
NM_001204375	2227	+
NM_001204375	2600	+
NM_001199877	1208	+
NM_006708	651	+
NM_003204	2080	+
NM_018686	714	+
NM_000852	334	+
NM_001281715	270	+
NM_024744	5138	+
NM_198398	377	+
NM_198398	379	+
NM_198398	392	+
NM_005234	1443	+
NM_004457	2524	+
NM_001199672	2111	+
NM_005337	1826	+
NM_001285986	728	+
NM_006265	794	+
NM_006265	1800	+
NR_002182	614	+
NM_001344	217	+
NM_006335	310	+
NM_006335	315	+
NM_030631	3401	+
NM_001038707	978	+
NM_001099668	521	+
NM_001099668	1020	+
NM_001099668	1033	+
NM_014713	668	+
NM_001130142	905	+
NM_004134	1969	+
NM_004134	2037	+
NM_004134	2303	+
NM_004134	2305	+
NM_001632	986	+
NM_001632	987	+
NM_018937	2987	+
NM_052875	510	+
NM_030928	1587	+
NM_033625	2	+
NM_033625	317	+
NM_017510	774	+
NM_020680	1635	+
NR_033774	705	+
NR_003286	1326	+
NM_000237	402	+
NM_016454	93	+
NM_013402	579	+
NM_013402	1768	+
NM_198868	1212	+
NM_003374	458	+
NM_003374	541	+
NM_003374	1030	+
NM_001286272	671	+
NM_001286272	933	+
NM_001286272	1199	+
NM_001286272	1202	+
NM_005346	162	+
NM_005346	1679	+
NM_025099	5652	+
NM_001389	1670	+
NM_001278074	1826	+
NM_001278074	5249	+
NM_002959	1890	+
NM_002959	1892	+
NM_005934	1149	+
NM_005934	1728	+
NM_005934	1729	+
NM_001165414	521	+
NM_001165414	1008	+
NM_001165414	1010	+
NM_001165414	1033	+
NM_001165414	1144	+
NM_001165414	1290	+
NM_001165414	1622	+
NM_001135999	538	+
NM_005514	1232	+
NM_005514	1568	+
NM_005803	899	+
NM_001286657	2160	+
NM_006082	290	+
NM_006082	689	+
NM_006082	821	+
NM_006082	825	+
NM_006082	826	+
NM_006082	866	+
NM_006082	970	+
NM_017735	1900	+
NM_007104	316	+
NM_007104	540	+
NM_007104	562	+
NR_006882	167	+
NM_181491	2384	+
NM_006826	222	+
NM_006826	472	+
NM_007263	553	+
NM_005324	295	+
NM_001199707	1848	+
NM_006913	1002	+
NM_006913	1004	+
NM_133475	1478	+
NM_133475	1479	+
NM_001135752	1585	+
NM_002574	810	+
NM_002574	811	+
NM_139215	1931	+
NR_109989	52	+
NM_001278352	805	+
NM_001127715	2179	+
NM_001004309	182	+
NM_005998	227	+
NM_005998	1287	+
NM_005998	1596	+
NM_005998	1747	+
NM_005998	1953	+
NM_005998	1956	+
NM_001098577	270	+
NM_001098577	363	+
NM_001024662	504	+
NM_001024662	505	+
NM_001024662	780	+
NM_001024662	931	+
NM_001024662	1050	+
NM_001024662	1052	+
NM_001011	480	+
NM_000788	736	+
NM_014235	491	+
NM_004699	823	+
NM_001130438	4513	+
NM_001130438	5514	+
NR_027417	30	+
NM_000967	380	+
NM_000967	382	+
NM_000967	637	+
NM_000967	697	+
NM_000967	699	+
NM_000967	724	+
NM_000967	1060	+
NM_001195132	349	+
NM_001195132	999	+
NM_001195132	1010	+
NM_020340	6187	+
NM_032351	833	+
NM_018947	161	+
NM_080746	400	+
NM_001012	45	+
NM_001012	137	+
NM_001012	256	+
NM_001012	307	+
NM_001012	308	+
NM_014239	841	+
NM_003404	508	+
NM_012319	931	+
NM_012319	932	+
NM_004705	630	+
NM_001771	506	+
NM_207043	486	+
NM_013986	1415	+
NM_001199849	1133	+
NM_002907	2378	+
NM_032799	85	+
NM_015488	311	+
NM_004663	616	+
NM_004663	2981	+
NM_001257335	523	+
NM_001257335	524	+
NM_001257335	532	+
NM_001257335	534	+
NM_001257335	655	+
NM_001257335	661	+
NM_001257335	813	+
NM_001257335	814	+
NM_001015	368	+
NM_001015	375	+
NM_001015	469	+
NM_001015	502	+
NM_001015	588	+
NM_004450	134	+
NM_001201366	2969	+
NM_000883	493	+
NM_024551	3650	+
NM_020191	875	+
NM_006347	199	+
NM_001104647	1192	+
NM_022170	1989	+
NM_022170	1995	+
NM_022170	1997	+
NM_178526	1796	+
NM_033082	578	+
NR_003038	199	+
NR_029404	162	+
NR_029404	163	+
NM_001018	147	+
NM_001018	225	+
NM_001018	405	+
NM_016001	365	+
NM_001031	142	+
NM_001031	283	+
NR_125730	47	+
NM_006010	584	+
NM_007350	4937	+
NR_110043	1465	+
NM_000884	259	+
NM_001031806	839	+
NM_001007	252	+
NM_001007	342	+
NM_001007	408	+
NM_001007	411	+
NM_001007	527	+
NM_001007	593	+
NM_001007	610	+
NM_001007	761	+
NM_001007	925	+
NM_003088	1590	+
NM_003088	1591	+
NM_003088	1934	+
NM_001004419	1115	+
NM_001004419	1204	+
NM_001004419	1208	+
NM_001004419	1599	+
NM_001004419	1600	+
NM_001004419	1732	+
NM_001004419	1897	+
NM_001004419	1898	+
NM_005504	682	+
NM_001357	169	+
NM_004168	1185	+
NM_015990	1865	+
NM_001120	1390	+
NM_014760	1509	+
NM_001267550	36029	+
NM_014865	4317	+
NM_004546	84	+
NM_004546	407	+
NM_007126	1154	+
NM_007126	1155	+
NM_007126	1169	+
NM_007126	1186	+
NM_007126	2595	+
NM_007126	2599	+
NM_014680	3185	+
NM_006135	919	+
NM_005163	1856	+
NM_005163	1859	+
NM_025015	161	+
NM_058219	989	+
NM_000976	498	+
NM_000976	543	+
NM_000976	610	+
NM_000976	611	+
NM_001786	1022	+
NM_031303	1593	+
NM_003486	484	+
NM_003486	485	+
NM_003486	486	+
NM_003486	2031	+
NM_003486	4405	+
NM_014053	4111	+
NR_003129	929	+
NR_003129	933	+
NM_004766	1302	+
NR_026911	272	+
NR_001571	16	+
NM_004960	923	+
NM_005194	1001	+
NM_005194	1003	+
NM_018976	560	+
NM_018976	2721	+
NM_015131	2449	+
NM_182978	1263	+
NM_002687	1711	+
NM_006644	2574	+
NM_006644	3237	+
NM_139164	367	+
NM_005436	3010	+
NM_022551	70	+
NM_022551	296	+
NM_022551	303	+
NM_022551	304	+
NM_022551	369	+
NM_022551	395	+
NM_022551	396	+
NR_040036	517	+
NM_170707	692	+
NM_002473	1671	+
NM_002473	1672	+
NM_002295	689	+
NM_002295	691	+
NM_002295	692	+
NM_003750	336	+
NR_027011	446	+
NM_001078173	249	+
NM_001078173	250	+
NM_001078173	252	+
NM_001143780	332	+
NM_000317	619	+
NM_003101	5677	+
NM_001415	1812	+
NM_014773	477	+
NR_024425	664	+
NM_001080791	1486	+
NR_001564	1920	+
NR_001564	1922	+
NR_001564	3070	+
NR_001564	3132	+
NR_001564	3655	+
NR_001564	3982	+
NR_001564	4760	+
NR_001564	5756	+
NR_001564	10730	+
NR_001564	12692	+
NR_001564	12759	+
NR_001564	13233	+
NR_001564	13913	+
NM_002444	1850	+
NM_017755	2857	+
NM_033251	538	+
NM_033251	680	+
NM_033251	681	+
NM_033251	682	+
NM_033251	685	+
NM_033251	686	+
NM_033251	728	+
NM_033251	776	+
NM_033251	901	+
NM_033251	907	+
NM_198968	584	+
NM_000693	1099	+
NM_000638	1479	+
NM_003299	159	+
NM_003299	757	+
NM_003299	758	+
NM_001098504	1239	+
NM_001098504	1906	+
NM_000968	59	+
NM_000968	60	+
NM_000968	85	+
NM_000968	99	+
NM_000968	254	+
NM_000968	261	+
NM_000968	292	+
NM_000968	293	+
NM_000968	295	+
NM_000968	323	+
NM_000968	324	+
NM_000968	325	+
NM_000968	326	+
NM_000968	418	+
NM_000968	419	+
NM_000968	810	+
NM_001199620	3526	+
NM_001199620	5298	+
NM_001127192	196	+
NM_001127192	407	+
NM_001127192	548	+
NM_001127192	549	+
NM_007372	608	+
NM_001071775	336	+
NM_006842	1128	+
NM_002466	1533	+
NM_002466	2028	+
NM_002466	2035	+
NM_001258275	1257	+
NM_000837	657	+
NM_021079	270	+
NM_021103	75	+
NM_021103	77	+
NM_021103	88	+
NM_001190702	116	+
NM_001190702	319	+
NM_001190702	960	+
NM_001190702	961	+
NM_001190702	1242	+
NR_045529	464	+
NM_004965	1111	+
NM_005063	2729	+
NM_005063	2730	+
NM_005063	3737	+
NM_001001	256	+
NM_001030	219	+
NM_000982	186	+
NM_000981	539	+
NM_000981	624	+
NM_000981	704	+
NM_003075	869	+
NM_033138	862	+
NM_001267045	1580	+
NM_012105	1505	+
NM_003756	939	+
NM_003756	940	+
NM_017782	6153	+
NR_002591	56	+
NM_015703	332	+
NM_000180	1105	+
NM_001025071	594	+
NM_001025071	737	+
NM_014396	1804	+
NM_001031711	1046	+
NM_001207067	1371	+
NM_001207067	1477	+
NM_001207067	1479	+
NM_001207067	1483	+
NM_006067	1089	+
NM_001101	124	+
NM_001101	126	+
NM_001101	133	+
NM_001101	327	+
NM_001101	646	+
NM_001101	1225	+
NM_001101	1226	+
NM_001101	1435	+
NM_001101	1774	+
NM_182917	2949	+
NM_182917	3265	+
NM_002167	313	+
NM_004298	3852	+
NM_138418	562	+
NM_000980	271	+
NM_000980	310	+
NM_000980	311	+
NM_000980	312	+
NM_000980	313	+
NM_000980	335	+
NM_000980	381	+
NM_000980	521	+
NM_003434	1370	+
NM_002796	821	+
NM_031314	607	+
NM_017828	129	+
NM_001001973	383	+
NM_001001973	385	+
NM_001001973	387	+
NM_001001973	1075	+
NM_005809	523	+
NM_173694	4569	+
NM_002789	441	+
NM_006013	176	+
NM_006013	265	+
NM_006013	281	+
NM_006013	399	+
NM_006013	401	+
NM_006013	731	+
NM_006013	733	+
NM_006013	797	+
NM_032378	1836	+
NM_000896	416	+
NM_017602	221	+
NM_002032	321	+
NM_002032	336	+
NM_002032	823	+
NM_006827	3438	+
NM_020383	1282	+
NM_005345	171	+
NM_005345	172	+
NM_005345	1706	+
NM_018000	2294	+
NM_001009552	473	+
NM_030582	1108	+
NM_001077490	2836	+
NM_001077490	2838	+
NM_001077490	3031	+
NM_001077490	3032	+
NM_001077490	3033	+
NM_001077490	3037	+
NM_001077490	3326	+
NM_006590	462	+
NM_001287737	938	+
NM_018319	1132	+
NM_005993	3131	+
NM_005030	271	+
NM_005030	475	+
NM_139062	1215	+
NM_139062	1216	+
NM_139062	1654	+
NM_001008491	700	+
NM_020772	638	+
NM_020772	7341	+
NM_021109	131	+
NM_021109	133	+
NR_004397	64	+
NM_001024227	937	+
NM_001024227	943	+
NM_001024227	1254	+
NM_031965	225	+
NM_006815	1212	+
NM_006815	1213	+
NM_006815	1214	+
NM_005455	345	+
NM_005455	1737	+
NM_001136134	173	+
NM_001136134	174	+
NM_002840	5420	+
NR_003285	49	+
NR_003285	50	+
NR_003285	74	+
NM_173463	3706	+
NM_002709	1089	+
NM_183241	292	+
NM_199290	209	+
NM_002337	600	+
NM_016641	2225	+
NM_001282604	343	+
NM_001282604	840	+
NM_001282604	842	+
NM_001282604	843	+
NM_002388	234	+
NM_002388	990	+
NM_000270	97	+
NM_001165931	559	+
NM_001165931	678	+
NM_001165931	1136	+
NM_001762	770	+
NM_001762	909	+
NM_001762	1211	+
NM_001762	1529	+
NM_001762	1534	+
NM_001762	1538	+
NM_001762	1541	+
NM_001687	474	+
NM_001004	73	+
NM_001004	74	+
NM_004363	2269	+
NM_014744	1117	+
NM_021141	1518	+
NM_002592	146	+
NM_006930	463	+
NM_001289413	3296	+
NR_026667	350	+
NM_006267	8153	+
NM_001190826	357	+
NM_006427	686	+
NM_177543	510	+
NM_001025204	540	+
NM_002813	194	+
NM_001258355	4679	+
NM_002018	2577	+
NM_002018	3653	+
NM_001010858	645	+
NM_001010858	1246	+
NM_001010858	1309	+
NM_033301	107	+
NM_033301	129	+
NM_033301	211	+
NM_033301	310	+
NM_033301	518	+
NM_033301	844	+
NM_033301	846	+
NM_033301	863	+
NM_033301	864	+
NM_033301	866	+
NR_002775	1570	+
NM_003801	572	+
NM_003801	1287	+
NM_020062	832	+
NM_020062	1380	+
NM_001127892	1461	+
NM_004818	1131	+
NM_004860	1254	+
NM_003352	871	+
NM_014893	2018	+
NM_052956	1786	+
NM_052956	1787	+
NM_021242	2681	+
NM_001288609	1238	+
NM_007276	530	+
NM_021249	180	+
NM_001300905	5839	+
NM_006572	1829	+
NM_001031835	2604	+
NM_006026	149	+
NR_003277	407	+
NR_026981	883	+
NM_001194997	1031	+
NM_001102398	537	+
NM_001102398	1171	+
NM_001102398	1861	+
NM_001102398	1867	+
NM_001102398	1939	+
NM_001102398	1943	+
NR_120577	741	+
NM_001172640	117	+
NM_001282332	512	+
NM_001282337	407	+
NM_001282337	408	+
NM_001282337	2047	+
NM_001282337	2159	+
NM_001282337	2160	+
NM_001282337	2420	+
NR_003573	678	+
NM_001320	536	+
NM_002755	2287	+
NM_001659	1723	+
NM_213611	109	+
NM_213611	110	+
NM_213611	111	+
NM_213611	762	+
NM_213611	763	+
NM_213611	764	+
NM_213611	765	+
NM_213611	1305	+
NM_003859	265	+
NM_001253384	442	+
NM_001253384	445	+
NM_001253384	559	+
NM_001253384	604	+
NM_001253384	732	+
NM_001253384	735	+
NM_006391	3530	+
NM_001404	171	+
NM_001404	774	+
NM_001404	1110	+
NM_001404	1192	+
NM_014736	345	+
NM_014736	367	+
NM_021019	350	+
NM_021019	351	+
NM_021019	352	+
NM_021019	353	+
NM_001161616	1759	+
NM_005517	1061	+
NM_198123	8553	+
NM_000975	215	+
NM_000975	433	+
NR_003144	391	+
NR_003144	393	+
NM_004553	76	+
NM_004553	78	+
NM_003132	1163	+
NM_000989	294	+
NM_000989	426	+
NM_000989	429	+
NM_000989	430	+
NM_000989	451	+
NM_014241	575	+
NM_012341	161	+
NM_012341	162	+
NM_012341	985	+
NM_012341	986	+
NM_002033	5007	+
NM_006701	252	+
NM_016076	511	+
NM_001040443	54	+
NM_001267809	963	+
NM_001533	573	+
NM_001533	729	+
NM_001533	1311	+
NM_001533	1693	+
NM_001533	1695	+
NM_001533	1696	+
NM_001533	1700	+
NM_001029891	1273	+
NM_001029891	1631	+
NM_022728	1028	+
NM_001008938	6429	+
NM_001145442	3046	+
NM_001145442	3058	+
NM_024528	335	+
NM_001013	243	+
NM_018396	488	+
NM_014765	604	+
NM_014765	605	+
NM_014765	675	+
NM_014765	1792	+
NM_014765	1794	+
NM_014765	3068	+
NM_001099285	29	+
NM_001099285	30	+
NM_001099285	31	+
NM_001099285	140	+
NM_001099285	142	+
NM_001099285	143	+
NM_001099285	205	+
NM_001099285	598	+
NR_003051	93	+
NM_006743	245	+
NM_006743	259	+
NM_006743	277	+
NM_006743	468	+
NM_006743	1044	+
NM_006743	1312	+
NM_001003	406	+
NM_002631	1754	+
NM_002631	1871	+
NM_001185012	493	+
NM_001185012	494	+
NM_001185012	495	+
NM_005336	1255	+
NM_005336	1303	+
NM_005336	1305	+
NM_002893	1110	+
NM_002893	1252	+
NM_001300981	139	+
NM_001300981	148	+
NM_001300981	321	+
NM_001300981	603	+
NM_001271014	3911	+
NM_016127	629	+
NM_016127	1800	+
NM_006070	1051	+
NM_005560	10742	+
NM_005560	10745	+
NR_004845	1012	+
NM_030653	1569	+
NM_003074	965	+
NM_001242891	1358	+
NM_001242891	1359	+
NM_001242891	1365	+
NM_001242891	2499	+
NM_001242891	2921	+
NM_001242891	2926	+
NM_005499	1437	+
NM_001166159	1057	+
NM_001863	213	+
NM_014683	4003	+
NM_017890	742	+
NM_003472	1841	+
NM_003472	2011	+
NM_022839	512	+
NM_001021	236	+
NM_001021	305	+
NM_001021	455	+
NM_001021	459	+
NM_001021	529	+
NM_145720	2201	+
NM_203458	975	+
NM_001258310	483	+
NM_024955	4318	+
NM_001743	188	+
NM_001743	977	+
NM_001743	991	+
NR_026951	668	+
NM_002593	956	+
NM_002593	1553	+
NM_015140	2060	+
NM_002747	141	+
NM_001719	167	+
NM_006442	657	+
NM_006442	658	+
NM_004629	2174	+
NM_006471	375	+
NM_152490	1682	+
NM_015352	1539	+
NM_012112	615	+
NM_012112	2339	+
NM_012112	2519	+
NM_005914	2736	+
NM_005914	2738	+
NM_003246	2950	+
NM_016491	1371	+
NM_003870	2412	+
NM_001286748	951	+
NM_007375	667	+
NM_000182	1360	+
NM_000182	1983	+
NM_052938	1175	+
NR_108049	374	+
NR_108049	383	+
NM_004593	1482	+
NM_177987	1069	+
NM_015221	1279	+
NM_006793	117	+
NM_024006	297	+
NM_001287821	121	+
NM_001287821	122	+
NM_014313	635	+
NM_006729	4393	+
NM_001155	1492	+
NM_001155	1632	+
NM_001289789	2092	+
NM_001289789	2279	+
NM_001289789	2587	+
NM_001289789	2588	+
NM_001289789	2589	+
NM_004924	979	+
NM_004924	1050	+
NM_004924	2701	+
NR_028272	548	+
NR_028272	570	+
NR_028272	3598	+
NR_104076	157	+
NM_006325	219	+
NM_006325	242	+
NM_006325	767	+
NM_006325	860	+
NM_006519	414	+
NM_001282705	1292	+
NM_017432	568	+
NM_152862	986	+
NM_001436	656	+
NM_001436	657	+
NM_001436	863	+
NM_001242397	1076	+
NM_001242397	1710	+
NM_001242397	1801	+
NM_032272	560	+
NM_001271969	411	+
NM_001271969	413	+
NM_001271969	434	+
NM_001271969	506	+
NM_001271969	2456	+
NM_001286524	671	+
NM_020414	1281	+
NM_006360	193	+
NM_006360	588	+
NM_181468	263	+
NM_181468	1018	+
NM_002715	603	+
NM_002715	604	+
NM_002715	605	+
NM_002715	1615	+
NM_003461	1746	+
NM_002014	427	+
NR_002716	47	+
NR_002716	61	+
NM_015690	3317	+
NM_030752	450	+
NM_030752	477	+
NM_001144932	926	+
NM_004548	670	+
NR_002911	129	+
NR_024086	2414	+
NM_001258353	1778	+
NM_000986	57	+
NM_000986	118	+
NM_000986	520	+
NM_001569	239	+
NM_001569	928	+
NM_001569	1722	+
NM_001569	1723	+
NM_001569	1724	+
NM_000283	2985	+
NM_001199954	819	+
NM_001199954	820	+
NM_001199954	822	+
NM_001199954	823	+
NM_001199954	976	+
NM_001199954	1738	+
NM_001199954	1742	+
NM_001199954	1860	+
NM_001199954	1861	+
NM_030979	1360	+
NM_147156	345	+
NM_001042539	2421	+
NM_001042539	2448	+
NM_002358	1349	+
NM_002358	1350	+
NM_016547	674	+
NM_023937	617	+
NM_001276471	2306	+
NM_016131	676	+
NM_016131	801	+
NM_001142285	131	+
NM_001142285	134	+
NM_001142285	135	+
NM_001142285	136	+
NM_001142285	255	+
NM_001142285	516	+
NM_001142285	529	+
NM_133259	2816	+
NM_133259	3578	+
NM_133259	3579	+
NM_133259	3580	+
NM_133259	3581	+
NM_181672	1611	+
NM_181672	1612	+
NM_181672	3198	+
NM_080592	576	+
NM_080592	577	+
NM_080592	578	+
NM_080592	579	+
NM_022497	625	+
NM_001287742	1095	+
NM_006854	528	+
NM_006854	1364	+
NM_053275	725	+
NM_053275	726	+
NM_053275	876	+
NM_016128	1766	+
NM_016128	2309	+
NM_016128	2313	+
NM_016128	2317	+
NM_001749	117	+
NR_120660	55	+
NR_027338	370	+
NM_001252383	335	+
NM_001252383	618	+
NM_001252383	624	+
NM_013442	527	+
NM_013442	903	+
NM_013442	1159	+
NM_014764	1050	+
NM_194259	946	+
NM_018706	2638	+
NR_104080	47	+
NM_001636	311	+
NM_001636	313	+
NM_001636	571	+
NM_001636	796	+
NM_001636	908	+
NM_001636	922	+
NM_001636	1014	+
NM_023009	367	+
NM_016091	395	+
NM_016091	689	+
NM_016091	690	+
NM_001085411	524	+
NM_005751	9289	+
NM_007209	115	+
NM_007209	118	+
NM_004749	2078	+
NM_000107	1330	+
NM_003491	519	+
NM_001199973	383	+
NM_001199973	1328	+
NM_001184691	2798	+
NM_000786	2922	+
NM_000786	2927	+
NM_001967	1033	+
NM_001282232	349	+
NM_001282232	947	+
NM_001282232	1085	+
NM_013328	392	+
NM_002901	1055	+
NR_119376	5118	+
NM_001282652	905	+
NM_001280790	970	+
NM_001260506	272	+
NM_001260506	424	+
NM_001260506	426	+
NM_001260506	530	+
NM_001260506	591	+
NM_001260506	743	+
NM_001260506	923	+
NM_001260506	924	+
NM_001130040	1867	+
NM_007100	258	+
NM_002792	349	+
NM_002792	464	+
NM_002792	466	+
NM_002792	974	+
NM_001039590	1261	+
NM_001258026	745	+
NM_001258026	1252	+
NM_000561	818	+
NM_001290049	2166	+
NM_134442	8748	+
NM_006432	99	+
NM_006432	194	+
NM_006432	196	+
NM_006432	616	+
NM_004415	1684	+
NR_003572	902	+
NM_138689	552	+
NM_138689	553	+
NM_138689	628	+
NM_138689	673	+
NM_138387	419	+
NM_001009881	3855	+
NM_001009881	3856	+
NM_004559	787	+
NR_006881	60	+
NM_005108	497	+
NM_002156	1137	+
NM_002156	1502	+
NM_002156	1507	+
NM_002156	1723	+
NM_031287	601	+
NM_005918	406	+
NM_001402	110	+
NM_001402	115	+
NM_001402	357	+
NM_001402	359	+
NM_001402	396	+
NM_001402	407	+
NM_001402	408	+
NM_001402	410	+
NM_001402	411	+
NM_001402	821	+
NM_001402	1037	+
NM_001402	1038	+
NM_001402	1314	+
NM_001402	1315	+
NM_001402	1316	+
NM_001402	1317	+
NM_001402	1358	+
NM_001402	1361	+
NM_001402	1516	+
NM_001402	1518	+
NM_001402	1520	+
NM_001290050	1352	+
NM_001048199	928	+
NM_001048199	1357	+
NM_006633	3691	+
NM_013943	3086	+
NM_000998	69	+
NM_000998	90	+
NM_000998	335	+
NM_003089	1629	+
NM_006761	265	+
NM_006761	268	+
NM_001039707	1446	+
NM_001135153	1948	+
NM_018955	657	+
NM_018955	885	+
NM_018955	1134	+
NM_018955	1203	+
NM_020135	1241	+
NM_001007074	251	+
NM_001007074	299	+
NM_002811	594	+
NM_001000	182	+
NM_001267699	168	+
NM_001267699	281	+
NM_001159677	1498	+
NM_001159677	1639	+
NM_001071	488	+
NM_001029884	6520	+
NM_002693	3649	+
NM_012469	2553	+
NM_013245	1353	+
NM_024640	636	+
NM_000987	280	+
NM_000146	595	+
NM_000147	859	+
NM_207346	226	+
NR_002715	90	+
NM_003145	285	+
NM_183422	4174	+
NM_001202519	3860	+
NM_001012662	1089	+
NM_001012662	1090	+
NM_001012662	2009	+
NM_012433	69	+
NM_012433	70	+
NM_007040	214	+
NM_007040	798	+
NM_007040	1217	+
NM_003095	328	+
NM_003344	1248	+
NM_033129	2111	+
NM_001197293	1488	+
NM_005724	731	+
NM_003780	418	+
NM_001001481	1850	+
NM_032704	169	+
NM_032704	700	+
NM_032704	704	+
NM_032704	705	+
NM_032704	745	+
NM_032704	849	+
NM_001969	2301	+
NM_001969	2302	+
NM_012094	581	+
NM_012094	712	+
NM_001273	1174	+
NM_001273	5798	+
NR_029405	3008	+
NM_018440	4471	+
NM_006809	1762	+
NM_001256910	3802	+
NM_001198879	97	+
NR_024178	68	+
NM_178001	666	+
NM_005610	1052	+
NM_005610	1082	+
NM_005610	1083	+
NM_000849	530	+
NM_005762	811	+
NM_001089591	274	+
NM_012318	993	+
NM_004892	860	+
NM_001083538	3417	+
NM_001160233	2671	+
NM_014256	2412	+
NM_003908	1309	+
NR_003078	22	+
NM_014000	682	+
NM_001130100	232	+
NM_001130100	527	+
NM_001130100	529	+
NM_001130440	65	+
NM_001130440	1394	+
NR_103746	998	+
NM_005507	266	+
NM_005507	374	+
NM_033084	2034	+
NR_002968	18	+
NR_002968	19	+
NM_006342	2169	+
NM_006342	2170	+
NM_001143883	200	+
NM_001143883	201	+
NM_020117	1832	+
NM_001190489	1334	+
NM_004335	524	+
NM_016639	231	+
NM_004494	825	+
NM_004494	826	+
NM_004494	827	+
NM_004494	1760	+
NM_004494	2305	+
NM_006371	1240	+
NM_001206950	251	+
NR_002594	491	+
NR_002594	492	+
NM_001135005	1124	+
NM_003714	2346	+
NM_003380	1064	+
NM_003380	1067	+
NM_003380	1232	+
NM_032479	195	+
NM_001165928	326	-
NM_001165928	372	-
NM_001165928	606	-
NM_001165928	795	-
NM_001165928	1058	-
NM_001165928	1061	-
NM_001165928	1235	-
NM_001165928	1236	-
NM_001165928	1325	-
[truncated: 20,016 more rows]

## Sheet: S2
Table S2. Testing set for both HeLa and HEK293.
RefSeq ID	Position	Class
NM_005381	295	+
NM_005381	1212	+
NM_005381	1217	+
NM_005381	1218	+
NM_005381	1219	+
NM_005381	1220	+
NM_005381	1238	+
NM_001243756	3260	+
NM_014342	446	+
NM_014342	583	+
NM_014342	585	+
NM_014342	638	+
NM_014342	993	+
NM_014342	994	+
NM_001018077	5193	+
NM_001018077	5194	+
NM_001018077	5197	+
NM_005567	630	+
NM_005567	1683	+
NM_000895	514	+
NM_001356	924	+
NM_001356	1548	+
NM_007062	1041	+
NM_001013699	234	+
NM_001166175	634	+
NM_001553	556	+
NM_001553	662	+
NM_001553	663	+
NM_001553	664	+
NM_001553	670	+
NM_001553	679	+
NM_033296	1843	+
NM_033296	1844	+
NM_001139457	662	+
NM_006597	391	+
NM_006597	508	+
NM_006597	509	+
NM_006597	510	+
NM_006597	514	+
NM_006597	1757	+
NM_006597	1759	+
NM_006597	2027	+
NM_014639	3006	+
NM_001300860	1876	+
NM_001009924	1441	+
NM_001301227	506	+
NR_103862	2719	+
NR_103862	2721	+
NM_007346	1025	+
NM_001017	130	+
NM_001017	275	+
NM_001017	283	+
NM_001017	284	+
NM_001017	287	+
NM_001204083	616	+
NM_015188	4577	+
NR_104078	156	+
NM_001098405	118	+
NM_001284388	746	+
NM_001284388	1376	+
NM_000999	79	+
NM_000999	348	+
NM_006937	132	+
NM_012382	4181	+
NM_173076	6253	+
NM_001039465	100	+
NR_038237	837	+
NM_001015880	2704	+
NM_007085	679	+
NM_007085	686	+
NM_007085	2867	+
NM_000291	1039	+
NM_000291	1046	+
NM_000997	120	+
NM_000997	122	+
NM_000997	123	+
NM_000997	129	+
NM_000997	130	+
NM_000997	133	+
NM_031266	554	+
NM_031266	556	+
NM_001007026	676	+
NM_197966	1088	+
NM_001014763	1142	+
NM_001014763	1144	+
NM_001123385	3765	+
NM_001123385	5943	+
NM_000304	749	+
NM_000304	1705	+
NM_004708	504	+
NM_001034996	222	+
NM_001034996	257	+
NM_001034996	259	+
NM_001034996	262	+
NM_001034996	267	+
NM_004508	1304	+
NM_001256879	1942	+
NM_177542	650	+
NM_001010	58	+
NM_001010	366	+
NM_001010	368	+
NM_001010	636	+
NM_001010	744	+
NM_001010	745	+
NM_019859	1638	+
NM_000979	483	+
NM_000979	485	+
NM_000979	491	+
NM_000979	685	+
NM_001113203	3013	+
NM_022909	1264	+
NM_024408	1021	+
NM_001277083	3254	+
NM_002415	437	+
NM_002415	438	+
NM_001080425	1108	+
NM_018257	1584	+
NM_018257	1587	+
NM_198175	624	+
NM_001190708	892	+
NM_001568	49	+
NM_001568	559	+
NM_024116	302	+
NM_005066	1155	+
NM_005066	1842	+
NM_002403	106	+
NM_001022	389	+
NM_001022	431	+
NM_001022	433	+
NM_001022	434	+
NM_001022	482	+
NM_001022	618	+
NM_000688	2022	+
NR_002728	64673	+
NM_001067	2565	+
NM_001067	2814	+
NM_001067	4515	+
NM_001067	5035	+
NM_000354	230	+
NM_007279	1074	+
NM_002074	1182	+
NM_025222	354	+
NM_001201329	5382	+
NM_005669	286	+
NM_001040025	994	+
NM_002229	713	+
NM_018117	2753	+
NM_001297699	1676	+
NM_001297699	1692	+
NM_018407	972	+
NM_018407	1210	+
NM_018407	1404	+
NM_018407	1405	+
NM_018407	1406	+
NM_018407	1740	+
NM_024656	1463	+
NM_006332	311	+
NM_006332	313	+
NR_047679	2681	+
NM_001020	136	+
NM_001020	290	+
NM_001020	468	+
NM_001675	842	+
NM_001675	843	+
NM_001675	846	+
NM_000091	2091	+
NM_024677	680	+
NR_002201	295	+
NM_013285	1457	+
NM_001135055	1472	+
NM_001831	684	+
NM_001831	1126	+
NM_001831	1137	+
NM_001831	1391	+
NR_037926	2802	+
NR_037926	2809	+
NM_001142298	807	+
NM_001142298	809	+
NM_001142298	1101	+
NM_001142298	1216	+
NM_001257293	1639	+
NR_036494	3823	+
NM_005016	379	+
NM_005016	1214	+
NM_005016	1649	+
NM_005016	1811	+
NM_014335	624	+
NM_001205220	539	+
NM_152263	558	+
NM_000194	317	+
NM_016292	656	+
NM_016146	876	+
NM_006445	5675	+
NR_026715	211	+
NM_005782	412	+
NM_005782	437	+
NM_004638	268	+
NM_004638	3111	+
NM_021915	730	+
NM_172177	318	+
NM_012426	1683	+
NM_012426	4121	+
NM_024963	6537	+
NM_016139	716	+
NM_016139	718	+
NM_016139	723	+
NM_016139	724	+
NM_199054	3501	+
NM_001142418	259	+
NM_001142418	703	+
NM_006039	3178	+
NR_026768	823	+
NM_001278639	669	+
NM_001278639	763	+
NM_001278639	771	+
NM_001278639	1040	+
NM_001297565	461	+
NM_001297565	526	+
NM_138714	11563	+
NM_001199873	2081	+
NM_002949	401	+
NM_000484	328	+
NM_000484	2159	+
NM_000484	2160	+
NR_040079	80	+
NM_001206796	868	+
NM_001206796	1605	+
NM_001206796	2533	+
NM_019059	220	+
NM_001114752	408	+
NM_003680	1195	+
NM_003680	2001	+
NM_014142	410	+
NM_014142	411	+
NM_031157	184	+
NM_031157	185	+
NM_031157	592	+
NM_031157	769	+
NM_031157	1125	+
NM_031157	1312	+
NM_014267	116	+
NM_014267	249	+
NM_000850	1054	+
NM_001190478	1658	+
NM_014463	456	+
NR_003604	851	+
NM_024619	512	+
NM_004341	1298	+
NM_004341	6990	+
NM_014377	2037	+
NM_001166285	1229	+
NM_001166285	1490	+
NM_001166285	1494	+
NM_001166285	1780	+
NM_001166285	1782	+
NM_001270399	973	+
NM_001270399	974	+
NM_001270399	978	+
NM_001270399	1505	+
NM_001270399	1510	+
NM_001270399	1550	+
NM_001270399	1645	+
NM_001270399	1654	+
NM_001270399	1865	+
NM_001270399	2089	+
NR_003941	52	+
NM_001145365	7062	+
NM_002807	2059	+
NM_001258438	1566	+
NM_005505	1245	+
NM_002004	708	+
NM_002004	980	+
NM_002129	166	+
NM_000972	777	+
NM_000972	815	+
NM_000972	819	+
NR_077246	299	+
NR_077246	770	+
NM_130446	5433	+
NM_012423	190	+
NM_012423	327	+
NM_012423	379	+
NM_012423	380	+
NM_012423	381	+
NM_006098	203	+
NM_006098	243	+
NM_006098	466	+
NM_006098	650	+
NM_006098	997	+
NM_006098	999	+
NM_006098	1001	+
NR_003265	1106	+
NR_003265	1114	+
NR_003265	1143	+
NM_007111	2159	+
NM_012293	4615	+
NR_024528	819	+
NM_001203245	742	+
NM_000984	193	+
NM_000984	373	+
NM_000984	375	+
NM_000984	508	+
NM_001300954	6289	+
NM_007114	2027	+
NM_002787	168	+
NM_002787	600	+
NM_003834	478	+
NM_025160	633	+
NM_000903	228	+
NM_000903	318	+
NM_000903	389	+
NM_000903	390	+
NM_001252127	1449	+
NM_001212	216	+
NM_032940	125	+
NM_032940	808	+
NM_012096	2141	+
NM_001277224	471	+
NM_001277224	794	+
NM_001277224	797	+
NM_001277224	1425	+
NM_012287	1305	+
NM_000050	805	+
NM_000050	960	+
NM_033018	1561	+
NM_033018	1986	+
NM_017769	1370	+
NM_001001998	962	+
NM_001664	263	+
NM_001664	334	+
NM_005506	1074	+
NM_001270974	171	+
NM_001083613	111	+
NM_003043	4507	+
NM_001256302	201	+
NM_001024921	159	+
NM_001024921	184	+
NM_001024921	261	+
NM_001024921	366	+
NM_001024921	367	+
NM_001024921	378	+
NM_001024921	385	+
NM_001024921	706	+
NM_001024921	708	+
NM_001024921	709	+
NM_001293197	1168	+
NM_001821	4276	+
NM_001136015	409	+
NM_001136015	411	+
NM_002951	2226	+
NM_002951	2237	+
NR_026890	986	+
NM_053276	109	+
NM_153613	1073	+
NM_001530	1274	+
NM_178862	1889	+
NM_178862	2613	+
NM_003604	235	+
NM_003604	904	+
NM_139199	1596	+
NM_001164261	198	+
NM_001164261	200	+
NM_001164261	201	+
NM_001164261	213	+
NM_001164261	558	+
NM_007046	3245	+
NR_002308	374	+
NM_001174072	1260	+
NM_001174072	5345	+
NR_104075	96	+
NM_004152	422	+
NM_004152	880	+
NM_006836	7497	+
NM_005003	467	+
NM_005003	616	+
NR_110372	61	+
NM_198335	1827	+
NM_198335	2080	+
NM_004637	139	+
NM_001204858	729	+
NM_001204858	730	+
NM_016343	6868	+
NM_053284	1840	+
NM_014820	796	+
NM_003000	142	+
NM_003000	314	+
NM_000552	2828	+
NM_000552	2829	+
NM_000552	2830	+
NM_004396	940	+
NM_004396	2205	+
NM_002668	185	+
NM_002668	186	+
NM_005542	1100	+
NM_014178	1399	+
NM_006805	386	+
NM_000075	195	+
NM_000075	954	+
NM_014225	950	+
NM_006885	13906	+
NM_001152	772	+
NM_001152	775	+
NM_001161766	1231	+
NM_001161766	1962	+
NR_002819	1913	+
NR_002819	1914	+
NR_002819	1919	+
NR_002819	2671	+
NR_002819	3535	+
NR_002819	3546	+
NR_002819	4513	+
NR_002819	5502	+
NR_002819	5564	+
NR_002819	5566	+
NR_002819	5771	+
NR_002819	6412	+
NR_002819	6441	+
NR_002819	6442	+
NR_002819	6760	+
NR_002819	6884	+
NR_002819	8239	+
NR_002819	8240	+
NM_001190452	1243	+
NM_001190452	1317	+
NM_001190452	1330	+
NM_001190452	1396	+
NM_001190452	1397	+
NM_020151	1163	+
NM_001114618	1144	+
NM_001018067	491	+
NM_001018067	930	+
NR_026673	183	+
NR_026673	184	+
NM_000426	1426	+
NM_000034	1290	+
NM_000034	1456	+
NM_000034	1499	+
NM_000034	1539	+
NM_000034	2324	+
NM_022463	369	+
NM_022463	1753	+
NM_001286416	690	+
NM_032302	1273	+
NM_020962	2633	+
NM_020732	2865	+
NM_001154	377	+
NR_110748	378	+
NM_001098576	2586	+
NM_001098576	2854	+
NM_004343	1256	+
NM_004343	1368	+
NM_004343	1426	+
NM_004343	1427	+
NM_006339	157	+
NM_001290307	208	+
NM_001290307	212	+
NM_001290307	213	+
NM_001290307	215	+
NM_001290307	2040	+
NM_001290307	2042	+
NM_001290307	2043	+
NM_001290307	2044	+
NM_001290307	2045	+
NM_001290307	2046	+
NM_001290307	2047	+
NM_001290307	2048	+
NM_001290307	2059	+
NM_003091	796	+
NM_001031684	405	+
NM_001031684	406	+
NM_001031684	409	+
NM_001031684	785	+
NM_005027	415	+
NM_017620	784	+
NM_017620	1168	+
NM_014402	42	+
NM_014402	362	+
NM_014402	365	+
NM_014402	366	+
NM_015397	1640	+
NM_025146	2986	+
NM_020675	1203	+
NM_005885	1937	+
NM_001958	381	+
NR_002187	1215	+
NR_026676	660	+
NR_026676	662	+
NR_026676	874	+
NR_026676	876	+
NM_001099661	1145	+
NM_001271736	448	+
NM_001271736	451	+
NM_001271736	456	+
NM_001412	3921	+
NM_182828	1208	+
NM_012321	196	+
NM_012321	197	+
NM_002629	98	+
NM_002629	674	+
NM_002629	1202	+
NM_002629	1203	+
NM_002629	1204	+
NM_002629	1672	+
NM_007103	1244	+
NM_031966	388	+
NM_031966	699	+
NM_031966	1347	+
NM_000956	1253	+
NM_001198842	406	+
NM_001198842	407	+
NM_001198842	408	+
NM_001198842	409	+
NM_001198842	410	+
NM_001198842	1297	+
NM_001198842	1298	+
NM_001198842	1299	+
NM_001198842	1300	+
NM_001198842	1547	+
NM_001144831	284	+
NM_001144831	811	+
NM_001144831	1251	+
NM_002306	714	+
NM_002809	780	+
NM_012228	515	+
NM_012228	517	+
NM_001242481	2358	+
NM_001242481	2494	+
NM_006305	561	+
NM_006305	562	+
NM_006305	564	+
NM_006305	1556	+
NM_014041	554	+
NM_002305	132	+
NM_015658	505	+
NM_001039840	247	+
NM_173628	6945	+
NM_004483	345	+
NM_000846	245	+
NM_001024	124	+
NM_001024	128	+
NM_003681	4588	+
NM_003681	5949	+
NM_000367	177	+
NM_003302	1443	+
NM_005837	761	+
NM_007131	2006	+
NM_007241	249	+
NR_027153	449	+
NM_001009	496	+
NM_005188	7940	+
NM_001290117	2511	+
NM_013411	500	+
NM_013411	616	+
NM_013411	617	+
NR_002803	418	+
NM_001271977	1270	+
NM_001271977	1271	+
NM_001336	328	+
NM_001336	591	+
NM_001336	892	+
NM_001336	902	+
NM_001336	911	+
NM_001728	867	+
NM_001728	870	+
NM_001728	876	+
NM_001728	962	+
NM_001728	1819	+
NM_001728	1820	+
NM_001728	1821	+
NM_001728	1822	+
NM_001728	1961	+
NM_004521	1366	+
NM_002037	818	+
NM_004701	1344	+
NM_001096	211	+
NM_001096	3518	+
NM_001039848	632	+
NM_001039848	643	+
NM_015201	2301	+
NM_001258020	1391	+
NM_032558	1384	+
NM_001018159	432	+
NM_001159936	356	+
NM_002265	454	+
NM_002265	2734	+
NM_002265	3862	+
NM_017443	1755	+
NR_002595	223	+
NR_002595	224	+
NR_002595	225	+
NM_001702	4637	+
NM_003215	1574	+
NM_001823	276	+
NM_001823	745	+
NM_001823	915	+
NM_001823	917	+
NM_001823	930	+
NM_001823	1370	+
NM_006242	223	+
NM_006401	821	+
NM_005340	185	+
NM_005340	199	+
NM_005340	372	+
NM_019058	756	+
NM_019058	885	+
NM_019058	1558	+
NM_032504	9605	+
NM_000651	903	+
NM_000651	4953	+
NM_002810	827	+
NM_002810	832	+
NM_002810	836	+
NM_001135789	199	+
NM_001135789	201	+
NM_001135789	207	+
NM_001135789	211	+
NM_032042	1231	+
NM_001252039	1753	+
NM_001113490	1892	+
NM_000992	380	+
NM_000992	381	+
NM_000992	382	+
NM_000992	430	+
NM_000992	488	+
NM_000992	584	+
NM_000992	588	+
NM_000992	590	+
NM_006088	1524	+
NM_001282145	2720	+
NR_026712	273	+
NR_026712	325	+
NR_026712	326	+
NR_026712	576	+
NM_001127322	351	+
NM_001127322	6688	+
NM_001127322	8690	+
NM_000100	439	+
NM_001282208	214	+
NM_001282208	217	+
NM_001282208	287	+
NM_001469	1720	+
NM_001469	1721	+
NM_001640	2504	+
NM_002795	465	+
NM_001146227	115	+
NM_001146227	140	+
NM_001146227	492	+
NM_001028	115	+
NM_001028	293	+
NM_001028	299	+
NM_001028	300	+
NM_032116	1600	+
NM_001292003	2489	+
NM_004307	7662	+
NM_001130089	941	+
NM_001130089	942	+
NM_001130089	945	+
NM_005381	42	-
NM_005381	53	-
NM_005381	109	-
NM_005381	125	-
NM_005381	238	-
NM_005381	249	-
NM_005381	250	-
NM_005381	254	-
NM_005381	256	-
NM_005381	257	-
NM_005381	258	-
NM_005381	266	-
NM_005381	270	-
NM_005381	276	-
NM_005381	277	-
NM_005381	278	-
NM_005381	279	-
NM_005381	284	-
NM_005381	286	-
NM_005381	287	-
NM_005381	292	-
NM_005381	293	-
NM_005381	299	-
NM_005381	303	-
NM_005381	308	-
NM_005381	322	-
NM_005381	325	-
NM_005381	333	-
NM_005381	334	-
NM_005381	336	-
NM_005381	340	-
NM_005381	342	-
NM_005381	382	-
NM_005381	491	-
NM_005381	531	-
NM_005381	584	-
NM_005381	630	-
NM_005381	657	-
NM_005381	806	-
NM_005381	960	-
NM_005381	962	-
NM_005381	1082	-
NM_005381	1087	-
NM_005381	1162	-
NM_005381	1171	-
NM_005381	1176	-
NM_005381	1180	-
NM_005381	1183	-
NM_005381	1185	-
NM_005381	1192	-
NM_005381	1196	-
NM_005381	1197	-
NM_005381	1198	-
NM_005381	1201	-
NM_005381	1208	-
NM_005381	1209	-
NM_005381	1210	-
NM_005381	1225	-
NM_005381	1227	-
NM_005381	1232	-
NM_005381	1233	-
NM_005381	1236	-
NM_005381	1239	-
NM_005381	1241	-
NM_005381	1254	-
NM_005381	1256	-
NM_005381	1259	-
NM_005381	1266	-
NM_005381	1268	-
NM_005381	1271	-
NM_005381	1272	-
NM_005381	1273	-
NM_005381	1274	-
NM_005381	1280	-
NM_005381	1283	-
NM_005381	1285	-
NM_005381	1332	-
NM_005381	1340	-
NM_005381	1396	-
NM_005381	1473	-
NM_005381	1517	-
NM_005381	1569	-
NM_005381	1572	-
NM_005381	1636	-
NM_005381	1712	-
NM_005381	1837	-
NM_005381	1848	-
NM_005381	1852	-
NM_005381	1863	-
NM_005381	1933	-
NM_005381	2036	-
NM_005381	2612	-
NM_005381	2637	-
NM_005381	2646	-
NM_005381	2647	-
NM_001243756	14	-
NM_001243756	27	-
NM_001243756	64	-
NM_001243756	144	-
NM_001243756	176	-
NM_001243756	222	-
NM_001243756	248	-
NM_001243756	299	-
NM_001243756	380	-
NM_001243756	462	-
NM_001243756	550	-
NM_001243756	554	-
NM_001243756	565	-
NM_001243756	572	-
NM_001243756	1055	-
NM_001243756	1158	-
NM_001243756	1199	-
NM_001243756	1205	-
NM_001243756	1341	-
NM_001243756	1348	-
NM_001243756	1498	-
NM_001243756	1499	-
NM_001243756	1556	-
NM_001243756	1606	-
NM_001243756	1623	-
NM_001243756	1661	-
NM_001243756	2020	-
NM_001243756	2023	-
NM_001243756	2079	-
NM_001243756	2163	-
NM_001243756	2188	-
NM_001243756	2280	-
NM_001243756	2347	-
NM_001243756	2349	-
NM_001243756	2427	-
NM_001243756	2429	-
NM_001243756	2480	-
NM_001243756	2489	-
NM_001243756	2495	-
NM_001243756	2497	-
NM_001243756	2517	-
NM_001243756	2531	-
NM_001243756	2625	-
NM_001243756	2646	-
NM_001243756	2765	-
NM_001243756	2818	-
NM_001243756	3093	-
NM_001243756	3198	-
NM_001243756	3214	-
NM_001243756	3218	-
NM_001243756	3220	-
NM_001243756	3221	-
NM_001243756	3223	-
NM_001243756	3225	-
NM_001243756	3226	-
NM_001243756	3228	-
NM_001243756	3229	-
NM_001243756	3230	-
NM_001243756	3231	-
NM_001243756	3241	-
NM_001243756	3245	-
NM_001243756	3247	-
NM_001243756	3256	-
NM_001243756	3258	-
NM_001243756	3265	-
NM_001243756	3271	-
NM_001243756	3272	-
NM_001243756	3273	-
NM_001243756	3275	-
NM_001243756	3279	-
NM_001243756	3281	-
NM_001243756	3283	-
NM_001243756	3285	-
NM_001243756	3290	-
NM_001243756	3293	-
NM_001243756	3297	-
NM_001243756	3300	-
NM_001243756	3301	-
NM_001243756	3304	-
NM_001243756	3305	-
NM_001243756	3306	-
NM_001243756	3307	-
NM_001243756	3310	-
NM_001243756	3352	-
NM_001243756	3382	-
NM_001243756	3441	-
NM_001243756	3506	-
NM_001243756	3547	-
NM_001243756	3754	-
NM_001243756	3765	-
NM_001243756	3820	-
NM_001243756	3835	-
NM_014342	91	-
NM_014342	102	-
NM_014342	104	-
NM_014342	125	-
NM_014342	396	-
NM_014342	397	-
NM_014342	398	-
NM_014342	401	-
NM_014342	404	-
NM_014342	405	-
NM_014342	407	-
NM_014342	409	-
NM_014342	411	-
NM_014342	419	-
NM_014342	420	-
NM_014342	427	-
NM_014342	431	-
NM_014342	437	-
NM_014342	439	-
NM_014342	447	-
NM_014342	451	-
NM_014342	453	-
NM_014342	454	-
NM_014342	466	-
NM_014342	468	-
NM_014342	470	-
NM_014342	476	-
NM_014342	483	-
NM_014342	485	-
NM_014342	486	-
NM_014342	487	-
NM_014342	489	-
NM_014342	492	-
NM_014342	493	-
NM_014342	494	-
NM_014342	535	-
NM_014342	537	-
NM_014342	541	-
NM_014342	542	-
NM_014342	543	-
NM_014342	544	-
NM_014342	547	-
NM_014342	551	-
NM_014342	552	-
NM_014342	558	-
NM_014342	559	-
NM_014342	562	-
NM_014342	564	-
NM_014342	572	-
NM_014342	573	-
NM_014342	575	-
NM_014342	577	-
NM_014342	589	-
NM_014342	590	-
NM_014342	594	-
NM_014342	595	-
NM_014342	597	-
NM_014342	603	-
NM_014342	604	-
NM_014342	606	-
NM_014342	612	-
NM_014342	616	-
NM_014342	618	-
NM_014342	625	-
NM_014342	626	-
NM_014342	629	-
NM_014342	630	-
NM_014342	631	-
NM_014342	632	-
NM_014342	636	-
NM_014342	639	-
NM_014342	642	-
NM_014342	645	-
NM_014342	648	-
NM_014342	650	-
NM_014342	651	-
NM_014342	653	-
NM_014342	656	-
NM_014342	657	-
NM_014342	663	-
NM_014342	667	-
NM_014342	669	-
NM_014342	673	-
NM_014342	675	-
NM_014342	676	-
NM_014342	681	-
NM_014342	687	-
NM_014342	726	-
NM_014342	784	-
NM_014342	790	-
NM_014342	844	-
NM_014342	925	-
NM_014342	944	-
NM_014342	946	-
NM_014342	947	-
NM_014342	950	-
NM_014342	952	-
NM_014342	953	-
NM_014342	956	-
NM_014342	960	-
NM_014342	961	-
NM_014342	963	-
NM_014342	965	-
NM_014342	967	-
NM_014342	968	-
NM_014342	971	-
NM_014342	977	-
NM_014342	980	-
NM_014342	981	-
NM_014342	984	-
NM_014342	986	-
NM_014342	987	-
NM_014342	988	-
NM_014342	990	-
NM_014342	995	-
NM_014342	998	-
NM_014342	999	-
NM_014342	1002	-
NM_014342	1004	-
NM_014342	1009	-
NM_014342	1011	-
NM_014342	1013	-
NM_014342	1017	-
NM_014342	1018	-
NM_014342	1020	-
NM_014342	1021	-
NM_014342	1023	-
NM_014342	1024	-
NM_014342	1026	-
NM_014342	1028	-
NM_014342	1029	-
NM_014342	1033	-
NM_014342	1034	-
NM_014342	1037	-
NM_014342	1041	-
NM_014342	1043	-
NM_014342	1213	-
NM_014342	1264	-
NM_014342	1301	-
NM_014342	1535	-
NM_014342	1577	-
NM_014342	1611	-
NM_014342	1757	-
NM_014342	1792	-
NM_014342	2054	-
NM_014342	2064	-
NM_014342	2297	-
NM_014342	2440	-
NM_014342	2469	-
NM_014342	2486	-
NM_014342	2507	-
NM_001018077	240	-
NM_001018077	353	-
NM_001018077	369	-
NM_001018077	410	-
NM_001018077	419	-
NM_001018077	456	-
NM_001018077	552	-
NM_001018077	629	-
NM_001018077	684	-
NM_001018077	767	-
NM_001018077	777	-
NM_001018077	804	-
NM_001018077	865	-
NM_001018077	921	-
NM_001018077	950	-
NM_001018077	997	-
NM_001018077	1021	-
NM_001018077	1031	-
NM_001018077	1103	-
NM_001018077	1309	-
NM_001018077	1684	-
NM_001018077	1741	-
NM_001018077	1757	-
NM_001018077	1835	-
NM_001018077	1905	-
NM_001018077	1908	-
NM_001018077	1995	-
NM_001018077	2121	-
NM_001018077	2205	-
NM_001018077	2319	-
NM_001018077	2576	-
NM_001018077	2665	-
NM_001018077	2699	-
NM_001018077	2710	-
NM_001018077	2733	-
NM_001018077	2863	-
NM_001018077	2904	-
NM_001018077	2913	-
NM_001018077	3001	-
NM_001018077	3025	-
NM_001018077	3097	-
NM_001018077	3213	-
NM_001018077	3243	-
NM_001018077	3277	-
NM_001018077	3555	-
NM_001018077	3559	-
NM_001018077	3636	-
NM_001018077	3652	-
NM_001018077	3773	-
NM_001018077	3840	-
NM_001018077	3894	-
NM_001018077	3925	-
NM_001018077	3973	-
NM_001018077	4028	-
NM_001018077	4324	-
NM_001018077	4333	-
NM_001018077	4389	-
NM_001018077	4436	-
NM_001018077	4444	-
NM_001018077	4472	-
NM_001018077	4530	-
NM_001018077	4556	-
NM_001018077	4595	-
NM_001018077	4727	-
NM_001018077	4812	-
NM_001018077	4986	-
NM_001018077	5048	-
NM_001018077	5143	-
NM_001018077	5146	-
NM_001018077	5152	-
NM_001018077	5155	-
NM_001018077	5156	-
NM_001018077	5158	-
NM_001018077	5161	-
NM_001018077	5165	-
NM_001018077	5170	-
NM_001018077	5183	-
NM_001018077	5184	-
NM_001018077	5188	-
NM_001018077	5192	-
NM_001018077	5202	-
NM_001018077	5203	-
NM_001018077	5205	-
NM_001018077	5213	-
NM_001018077	5217	-
NM_001018077	5219	-
NM_001018077	5221	-
NM_001018077	5222	-
NM_001018077	5225	-
NM_001018077	5228	-
NM_001018077	5229	-
NM_001018077	5232	-
NM_001018077	5233	-
NM_001018077	5238	-
NM_001018077	5240	-
NM_001018077	5241	-
NM_001018077	5242	-
NM_001018077	5244	-
NM_001018077	5245	-
NM_001018077	5246	-
NM_001018077	5264	-
NM_001018077	5265	-
NM_001018077	5296	-
NM_001018077	5336	-
NM_001018077	5417	-
NM_001018077	5428	-
NM_001018077	5439	-
NM_001018077	5453	-
NM_001018077	5573	-
NM_001018077	5789	-
NM_001018077	5798	-
NM_001018077	5894	-
NM_001018077	5979	-
NM_001018077	6036	-
NM_001018077	6113	-
NM_001018077	6151	-
NM_001018077	6203	-
NM_001018077	6271	-
NM_001018077	6293	-
NM_001018077	6294	-
NM_001018077	6296	-
NM_001018077	6320	-
NM_001018077	6339	-
NM_001018077	6440	-
NM_001018077	6447	-
NM_001018077	6494	-
NM_001018077	6515	-
NM_001018077	6730	-
NM_001018077	6782	-
NM_001018077	6792	-
NM_001018077	6993	-
NM_001018077	7110	-
NM_001018077	7135	-
NM_005567	39	-
NM_005567	158	-
NM_005567	251	-
NM_005567	256	-
NM_005567	324	-
NM_005567	359	-
NM_005567	435	-
NM_005567	438	-
NM_005567	446	-
NM_005567	580	-
NM_005567	581	-
NM_005567	587	-
NM_005567	590	-
NM_005567	596	-
NM_005567	600	-
NM_005567	603	-
NM_005567	610	-
NM_005567	611	-
NM_005567	613	-
NM_005567	616	-
NM_005567	620	-
NM_005567	627	-
NM_005567	628	-
NM_005567	636	-
NM_005567	637	-
NM_005567	638	-
NM_005567	639	-
NM_005567	641	-
NM_005567	644	-
NM_005567	645	-
NM_005567	648	-
NM_005567	649	-
NM_005567	655	-
NM_005567	658	-
NM_005567	663	-
NM_005567	665	-
NM_005567	667	-
NM_005567	675	-
NM_005567	678	-
NM_005567	680	-
NM_005567	789	-
NM_005567	832	-
NM_005567	856	-
NM_005567	909	-
NM_005567	932	-
NM_005567	945	-
NM_005567	946	-
NM_005567	1126	-
NM_005567	1147	-
NM_005567	1307	-
NM_005567	1432	-
NM_005567	1467	-
NM_005567	1517	-
NM_005567	1572	-
NM_005567	1626	-
NM_005567	1643	-
NM_005567	1645	-
NM_005567	1646	-
NM_005567	1648	-
NM_005567	1650	-
NM_005567	1651	-
NM_005567	1654	-
NM_005567	1657	-
NM_005567	1660	-
NM_005567	1661	-
NM_005567	1662	-
NM_005567	1663	-
NM_005567	1667	-
NM_005567	1672	-
NM_005567	1675	-
NM_005567	1676	-
NM_005567	1678	-
NM_005567	1679	-
NM_005567	1686	-
NM_005567	1689	-
NM_005567	1691	-
NM_005567	1693	-
NM_005567	1695	-
NM_005567	1706	-
NM_005567	1709	-
NM_005567	1711	-
NM_005567	1714	-
NM_005567	1718	-
NM_005567	1720	-
NM_005567	1722	-
NM_005567	1725	-
NM_005567	1728	-
NM_005567	1730	-
NM_005567	1731	-
NM_005567	1733	-
NM_005567	1879	-
NM_005567	1936	-
NM_005567	2144	-
NM_005567	2168	-
NM_005567	2206	-
NM_000895	139	-
NM_000895	169	-
NM_000895	180	-
NM_000895	234	-
NM_000895	252	-
NM_000895	325	-
NM_000895	413	-
NM_000895	462	-
NM_000895	468	-
NM_000895	473	-
NM_000895	476	-
NM_000895	477	-
NM_000895	478	-
NM_000895	479	-
NM_000895	487	-
NM_000895	488	-
NM_000895	489	-
NM_000895	494	-
NM_000895	496	-
NM_000895	497	-
NM_000895	500	-
NM_000895	501	-
NM_000895	507	-
NM_000895	512	-
NM_000895	519	-
NM_000895	520	-
NM_000895	526	-
NM_000895	527	-
NM_000895	530	-
NM_000895	531	-
NM_000895	532	-
NM_000895	533	-
NM_000895	534	-
NM_000895	537	-
NM_000895	538	-
NM_000895	539	-
NM_000895	546	-
NM_000895	550	-
NM_000895	552	-
NM_000895	560	-
NM_000895	563	-
NM_000895	692	-
NM_000895	723	-
NM_000895	728	-
NM_000895	741	-
NM_000895	931	-
NM_000895	967	-
NM_000895	1080	-
NM_000895	1089	-
NM_000895	1148	-
NM_000895	1371	-
NM_000895	1440	-
NM_000895	1517	-
NM_000895	1550	-
NM_000895	1570	-
NM_000895	1590	-
NM_000895	1643	-
NM_000895	1696	-
NM_000895	1708	-
NM_000895	1757	-
NM_000895	1769	-
NM_000895	1835	-
NM_000895	1872	-
NM_000895	1943	-
NM_000895	2044	-
NM_000895	2170	-
NM_001356	304	-
NM_001356	381	-
NM_001356	398	-
NM_001356	413	-
NM_001356	490	-
NM_001356	522	-
NM_001356	635	-
NM_001356	706	-
NM_001356	802	-
NM_001356	874	-
NM_001356	875	-
NM_001356	877	-
NM_001356	880	-
NM_001356	888	-
NM_001356	891	-
NM_001356	896	-
NM_001356	898	-
NM_001356	901	-
NM_001356	902	-
NM_001356	903	-
NM_001356	908	-
NM_001356	910	-
NM_001356	911	-
NM_001356	915	-
NM_001356	923	-
NM_001356	926	-
NM_001356	927	-
NM_001356	929	-
NM_001356	934	-
NM_001356	936	-
NM_001356	941	-
NM_001356	944	-
NM_001356	945	-
NM_001356	947	-
NM_001356	948	-
NM_001356	949	-
NM_001356	953	-
NM_001356	957	-
NM_001356	958	-
NM_001356	959	-
NM_001356	961	-
NM_001356	963	-
NM_001356	965	-
NM_001356	968	-
NM_001356	970	-
NM_001356	971	-
NM_001356	1117	-
NM_001356	1242	-
NM_001356	1297	-
NM_001356	1334	-
NM_001356	1348	-
NM_001356	1380	-
NM_001356	1449	-
NM_001356	1499	-
NM_001356	1505	-
NM_001356	1507	-
NM_001356	1508	-
NM_001356	1509	-
NM_001356	1510	-
NM_001356	1513	-
NM_001356	1514	-
NM_001356	1516	-
NM_001356	1517	-
NM_001356	1520	-
NM_001356	1527	-
NM_001356	1531	-
NM_001356	1532	-
NM_001356	1533	-
NM_001356	1534	-
NM_001356	1540	-
NM_001356	1543	-
NM_001356	1544	-
NM_001356	1545	-
NM_001356	1546	-
NM_001356	1549	-
NM_001356	1550	-
NM_001356	1554	-
NM_001356	1556	-
NM_001356	1557	-
NM_001356	1559	-
NM_001356	1560	-
NM_001356	1562	-
NM_001356	1563	-
NM_001356	1564	-
NM_001356	1567	-
NM_001356	1568	-
NM_001356	1569	-
NM_001356	1572	-
NM_001356	1574	-
NM_001356	1576	-
NM_001356	1577	-
NM_001356	1579	-
NM_001356	1580	-
NM_001356	1581	-
NM_001356	1589	-
NM_001356	1591	-
NM_001356	1596	-
NM_001356	1629	-
NM_001356	1700	-
NM_001356	1841	-
NM_001356	1856	-
NM_001356	1861	-
NM_001356	1953	-
NM_001356	1981	-
NM_001356	2014	-
NM_001356	2140	-
NM_001356	2167	-
NM_001356	2236	-
NM_001356	2298	-
NM_001356	2299	-
NM_001356	2613	-
NM_001356	2712	-
NM_001356	2831	-
NM_001356	2912	-
NM_001356	2945	-
NM_001356	3038	-
NM_001356	3051	-
NM_001356	3132	-
NM_001356	3249	-
NM_001356	3322	-
NM_001356	3343	-
NM_001356	3402	-
NM_001356	3444	-
NM_001356	3481	-
NM_001356	3544	-
NM_001356	3777	-
NM_001356	3832	-
NM_001356	3834	-
NM_001356	4013	-
NM_001356	4165	-
NM_001356	4270	-
NM_001356	4319	-
NM_001356	4375	-
NM_001356	4783	-
NM_001356	4807	-
NM_001356	4829	-
NM_001356	4841	-
NM_001356	4950	-
NM_001356	5254	-
NM_001356	5313	-
NM_001356	5403	-
NM_001356	5426	-
NM_007062	24	-
NM_007062	51	-
NM_007062	343	-
NM_007062	427	-
NM_007062	483	-
NM_007062	500	-
NM_007062	597	-
NM_007062	622	-
NM_007062	796	-
NM_007062	822	-
NM_007062	888	-
NM_007062	922	-
NM_007062	963	-
NM_007062	992	-
NM_007062	993	-
NM_007062	994	-
NM_007062	1001	-
NM_007062	1003	-
NM_007062	1004	-
NM_007062	1006	-
NM_007062	1008	-
NM_007062	1010	-
NM_007062	1011	-
NM_007062	1014	-
NM_007062	1018	-
NM_007062	1023	-
NM_007062	1024	-
NM_007062	1029	-
NM_007062	1035	-
NM_007062	1043	-
NM_007062	1045	-
NM_007062	1053	-
NM_007062	1056	-
NM_007062	1057	-
NM_007062	1059	-
NM_007062	1060	-
NM_007062	1063	-
NM_007062	1065	-
NM_007062	1070	-
NM_007062	1071	-
NM_007062	1075	-
NM_007062	1087	-
NM_007062	1089	-
NM_007062	1090	-
NM_007062	1232	-
NM_007062	1339	-
NM_007062	1358	-
NM_007062	1409	-
NM_007062	1440	-
NM_007062	1454	-
NM_007062	1487	-
NM_007062	1709	-
NM_007062	1857	-
NM_007062	1951	-
NM_007062	1962	-
NM_007062	2152	-
NM_007062	2167	-
NM_007062	2282	-
NM_007062	2385	-
NM_007062	2401	-
NM_007062	2432	-
NM_007062	2468	-
NM_007062	2617	-
NM_001013699	186	-
NM_001013699	187	-
NM_001013699	190	-
NM_001013699	191	-
NM_001013699	192	-
NM_001013699	193	-
NM_001013699	195	-
NM_001013699	197	-
NM_001013699	199	-
NM_001013699	200	-
NM_001013699	203	-
NM_001013699	204	-
NM_001013699	206	-
NM_001013699	207	-
NM_001013699	209	-
NM_001013699	211	-
NM_001013699	212	-
NM_001013699	217	-
NM_001013699	222	-
NM_001013699	227	-
NM_001013699	230	-
NM_001013699	232	-
NM_001013699	238	-
NM_001013699	239	-
NM_001013699	245	-
NM_001013699	249	-
NM_001013699	255	-
NM_001013699	257	-
NM_001013699	263	-
NM_001013699	270	-
NM_001013699	275	-
NM_001013699	277	-
NM_001013699	282	-
NM_001013699	325	-
NM_001013699	374	-
NM_001013699	523	-
NM_001013699	791	-
NM_001013699	861	-
NM_001013699	913	-
NM_001013699	930	-
NM_001013699	974	-
NM_001166175	133	-
NM_001166175	143	-
NM_001166175	231	-
NM_001166175	323	-
NM_001166175	350	-
NM_001166175	423	-
NM_001166175	440	-
NM_001166175	520	-
NM_001166175	586	-
NM_001166175	587	-
NM_001166175	592	-
NM_001166175	593	-
NM_001166175	601	-
NM_001166175	602	-
NM_001166175	604	-
NM_001166175	609	-
NM_001166175	614	-
NM_001166175	618	-
NM_001166175	619	-
NM_001166175	620	-
NM_001166175	622	-
NM_001166175	625	-
NM_001166175	626	-
NM_001166175	627	-
NM_001166175	628	-
NM_001166175	633	-
NM_001166175	640	-
NM_001166175	644	-
NM_001166175	645	-
NM_001166175	647	-
NM_001166175	648	-
NM_001166175	649	-
NM_001166175	650	-
NM_001166175	653	-
NM_001166175	655	-
NM_001166175	657	-
NM_001166175	660	-
NM_001166175	661	-
NM_001166175	662	-
NM_001166175	663	-
NM_001166175	664	-
NM_001166175	666	-
NM_001166175	668	-
NM_001166175	669	-
NM_001166175	674	-
NM_001166175	675	-
NM_001166175	678	-
NM_001166175	681	-
NM_001166175	884	-
NM_001166175	978	-
NM_001166175	1077	-
NM_001166175	1212	-
NM_001166175	1283	-
NM_001166175	1492	-
NM_001166175	1508	-
NM_001166175	1521	-
NM_001166175	1535	-
NM_001166175	1631	-
NM_001166175	1901	-
NM_001166175	1942	-
NM_001166175	1950	-
NM_001553	2	-
NM_001553	146	-
NM_001553	199	-
NM_001553	259	-
NM_001553	263	-
NM_001553	284	-
NM_001553	506	-
NM_001553	507	-
NM_001553	515	-
NM_001553	530	-
NM_001553	542	-
NM_001553	543	-
NM_001553	549	-
NM_001553	550	-
NM_001553	558	-
NM_001553	559	-
NM_001553	560	-
NM_001553	565	-
NM_001553	567	-
NM_001553	571	-
NM_001553	573	-
NM_001553	577	-
NM_001553	582	-
NM_001553	585	-
NM_001553	586	-
NM_001553	587	-
NM_001553	590	-
NM_001553	593	-
NM_001553	594	-
NM_001553	595	-
NM_001553	598	-
NM_001553	602	-
NM_001553	604	-
NM_001553	612	-
NM_001553	615	-
NM_001553	616	-
NM_001553	617	-
NM_001553	618	-
NM_001553	623	-
NM_001553	628	-
NM_001553	633	-
NM_001553	634	-
NM_001553	635	-
NM_001553	636	-
NM_001553	639	-
NM_001553	640	-
NM_001553	645	-
NM_001553	647	-
NM_001553	648	-
NM_001553	653	-
NM_001553	656	-
NM_001553	657	-
NM_001553	671	-
NM_001553	680	-
NM_001553	682	-
NM_001553	698	-
NM_001553	699	-
NM_001553	707	-
NM_001553	708	-
NM_001553	715	-
NM_001553	717	-
NM_001553	720	-
NM_001553	725	-
NM_001553	729	-
NM_001553	741	-
NM_001553	886	-
NM_001553	1051	-
NM_001553	1111	-
NM_001553	1127	-
NM_033296	130	-
NM_033296	174	-
NM_033296	176	-
NM_033296	227	-
NM_033296	388	-
NM_033296	478	-
NM_033296	564	-
NM_033296	577	-
NM_033296	599	-
NM_033296	613	-
NM_033296	679	-
NM_033296	683	-
NM_033296	687	-
NM_033296	742	-
NM_033296	819	-
NM_033296	846	-
NM_033296	925	-
NM_033296	995	-
NM_033296	1005	-
NM_033296	1082	-
NM_033296	1140	-
NM_033296	1150	-
NM_033296	1209	-
NM_033296	1293	-
NM_033296	1428	-
NM_033296	1526	-
NM_033296	1563	-
NM_033296	1602	-
NM_033296	1777	-
NM_033296	1778	-
NM_033296	1793	-
NM_033296	1794	-
NM_033296	1797	-
NM_033296	1798	-
NM_033296	1799	-
NM_033296	1803	-
NM_033296	1808	-
NM_033296	1809	-
NM_033296	1811	-
NM_033296	1827	-
NM_033296	1829	-
NM_033296	1830	-
NM_033296	1833	-
NM_033296	1836	-
NM_033296	1837	-
NM_033296	1838	-
NM_033296	1840	-
NM_033296	1846	-
NM_033296	1850	-
NM_033296	1851	-
NM_033296	1858	-
NM_033296	1864	-
NM_033296	1865	-
NM_033296	1872	-
NM_033296	1877	-
NM_033296	1878	-
NM_033296	1882	-
NM_033296	1890	-
NM_033296	1903	-
NM_033296	1941	-
NM_033296	2084	-
NM_033296	2132	-
NM_033296	2170	-
NM_001139457	76	-
NM_001139457	205	-
NM_001139457	247	-
NM_001139457	327	-
NM_001139457	332	-
NM_001139457	378	-
NM_001139457	413	-
NM_001139457	436	-
NM_001139457	478	-
NM_001139457	527	-
NM_001139457	581	-
NM_001139457	601	-
NM_001139457	603	-
NM_001139457	621	-
NM_001139457	623	-
NM_001139457	635	-
NM_001139457	636	-
NM_001139457	640	-
NM_001139457	643	-
NM_001139457	645	-
NM_001139457	647	-
NM_001139457	649	-
NM_001139457	651	-
NM_001139457	653	-
NM_001139457	658	-
NM_001139457	660	-
NM_001139457	666	-
NM_001139457	668	-
NM_001139457	672	-
NM_001139457	678	-
NM_001139457	682	-
NM_001139457	685	-
NM_001139457	693	-
NM_001139457	694	-
NM_001139457	695	-
NM_001139457	697	-
NM_001139457	698	-
NM_001139457	699	-
NM_001139457	700	-
NM_001139457	702	-
NM_001139457	707	-
NM_001139457	710	-
NM_001139457	712	-
NM_001139457	755	-
NM_001139457	859	-
NM_001139457	868	-
NM_001139457	898	-
NM_001139457	972	-
NM_001139457	982	-
NM_001139457	1140	-
NM_001139457	1193	-
NM_001139457	1250	-
NM_001139457	1251	-
NM_001139457	1288	-
NM_001139457	1600	-
NM_001139457	1617	-
NM_001139457	1631	-
NM_001139457	1658	-
NM_001139457	1664	-
NM_001139457	1738	-
NM_001139457	1806	-
NM_001139457	1811	-
NM_006597	31	-
NM_006597	133	-
NM_006597	145	-
NM_006597	317	-
NM_006597	330	-
NM_006597	353	-
NM_006597	357	-
NM_006597	360	-
NM_006597	365	-
NM_006597	367	-
NM_006597	368	-
NM_006597	372	-
NM_006597	375	-
NM_006597	384	-
NM_006597	388	-
NM_006597	389	-
NM_006597	392	-
NM_006597	393	-
NM_006597	394	-
NM_006597	398	-
NM_006597	399	-
NM_006597	405	-
NM_006597	408	-
NM_006597	411	-
NM_006597	418	-
NM_006597	419	-
NM_006597	421	-
NM_006597	427	-
NM_006597	434	-
NM_006597	435	-
NM_006597	436	-
NM_006597	437	-
NM_006597	458	-
NM_006597	461	-
NM_006597	462	-
NM_006597	471	-
NM_006597	473	-
NM_006597	474	-
NM_006597	480	-
NM_006597	481	-
NM_006597	483	-
NM_006597	484	-
NM_006597	485	-
NM_006597	489	-
NM_006597	493	-
NM_006597	499	-
NM_006597	502	-
NM_006597	515	-
NM_006597	516	-
NM_006597	518	-
NM_006597	520	-
NM_006597	522	-
NM_006597	527	-
NM_006597	528	-
NM_006597	532	-
NM_006597	536	-
NM_006597	541	-
NM_006597	544	-
NM_006597	545	-
NM_006597	546	-
NM_006597	549	-
NM_006597	550	-
NM_006597	551	-
NM_006597	552	-
NM_006597	555	-
NM_006597	558	-
NM_006597	561	-
NM_006597	564	-
NM_006597	589	-
NM_006597	625	-
NM_006597	678	-
NM_006597	707	-
NM_006597	789	-
NM_006597	861	-
NM_006597	973	-
NM_006597	1249	-
NM_006597	1259	-
NM_006597	1270	-
NM_006597	1309	-
NM_006597	1441	-
NM_006597	1448	-
NM_006597	1502	-
NM_006597	1598	-
NM_006597	1655	-
NM_006597	1708	-
NM_006597	1711	-
NM_006597	1712	-
NM_006597	1713	-
NM_006597	1714	-
NM_006597	1717	-
NM_006597	1720	-
NM_006597	1721	-
NM_006597	1724	-
NM_006597	1725	-
NM_006597	1727	-
NM_006597	1728	-
NM_006597	1731	-
NM_006597	1734	-
NM_006597	1735	-
NM_006597	1744	-
NM_006597	1746	-
NM_006597	1753	-
NM_006597	1761	-
NM_006597	1767	-
NM_006597	1773	-
NM_006597	1774	-
NM_006597	1779	-
NM_006597	1782	-
NM_006597	1785	-
NM_006597	1787	-
NM_006597	1789	-
NM_006597	1790	-
NM_006597	1796	-
NM_006597	1799	-
NM_006597	1800	-
NM_006597	1804	-
NM_006597	1805	-
NM_006597	1981	-
NM_006597	1991	-
NM_006597	1992	-
NM_006597	1994	-
NM_006597	1998	-
NM_006597	1999	-
NM_006597	2000	-
NM_006597	2001	-
NM_006597	2002	-
NM_006597	2006	-
NM_006597	2007	-
NM_006597	2008	-
NM_006597	2010	-
NM_006597	2012	-
NM_006597	2015	-
NM_006597	2021	-
NM_006597	2022	-
NM_006597	2025	-
NM_006597	2026	-
NM_006597	2032	-
NM_006597	2033	-
NM_006597	2034	-
NM_006597	2037	-
NM_006597	2038	-
NM_006597	2041	-
NM_006597	2043	-
NM_006597	2054	-
NM_006597	2057	-
NM_006597	2059	-
NM_006597	2061	-
NM_006597	2062	-
NM_006597	2064	-
NM_006597	2065	-
NM_006597	2067	-
NM_006597	2068	-
NM_006597	2070	-
NM_006597	2072	-
NM_006597	2074	-
NM_006597	2076	-
NM_006597	2102	-
NM_006597	2124	-
NM_006597	2132	-
NM_006597	2158	-
NM_006597	2221	-
NM_006597	2234	-
NM_006597	2247	-
NM_006597	2254	-
NM_006597	2257	-
NM_006597	2259	-
NM_006597	2271	-
NM_006597	2291	-
NM_006597	2377	-
NM_006597	2420	-
NM_006597	2448	-
NM_006597	2452	-
NM_014639	4	-
NM_014639	63	-
NM_014639	187	-
NM_014639	195	-
NM_014639	230	-
NM_014639	356	-
NM_014639	419	-
NM_014639	633	-
NM_014639	673	-
NM_014639	757	-
NM_014639	766	-
NM_014639	819	-
NM_014639	832	-
NM_014639	851	-
NM_014639	945	-
NM_014639	994	-
NM_014639	1005	-
NM_014639	1169	-
NM_014639	1184	-
NM_014639	1206	-
NM_014639	1241	-
NM_014639	1308	-
NM_014639	1365	-
NM_014639	1483	-
NM_014639	1580	-
NM_014639	1581	-
NM_014639	1584	-
NM_014639	1704	-
NM_014639	1712	-
NM_014639	1728	-
NM_014639	1738	-
NM_014639	1895	-
NM_014639	1905	-
NM_014639	1930	-
NM_014639	1948	-
NM_014639	1960	-
[truncated: 31,022 more rows]

## Sheet: S3
Table S3. Training set for individual HeLa.
RefSeq ID	Position	Class
NM_001961	1003	+
NM_003801	572	+
NM_003801	1287	+
NM_001067	2565	+
NM_001067	2814	+
NM_001067	4515	+
NM_001067	5035	+
NM_001029891	1273	+
NM_138689	552	+
NM_138689	553	+
NM_138689	628	+
NM_138689	673	+
NM_001172705	2714	+
NM_001172705	2746	+
NM_001172705	3852	+
NM_052850	682	+
NM_000321	1015	+
NM_000304	749	+
NM_000304	1705	+
NM_198175	624	+
NM_178812	1248	+
NM_005917	924	+
NM_005917	1403	+
NM_002167	313	+
NR_003925	136	+
NM_018243	980	+
NM_006317	1251	+
NM_006317	1283	+
NM_006317	1363	+
NM_018686	714	+
NM_001297699	1676	+
NM_001297699	1692	+
NM_001863	213	+
NM_001640	2504	+
NM_004960	923	+
NR_024425	664	+
NM_007114	2027	+
NM_003074	965	+
NR_003129	929	+
NR_003129	933	+
NM_016167	585	+
NM_052932	3012	+
NM_001569	239	+
NM_001569	928	+
NM_001569	1723	+
NR_120660	55	+
NM_006371	1240	+
NM_001288653	1855	+
NM_001288653	2557	+
NM_001288653	2568	+
NM_001288653	6008	+
NM_001144831	284	+
NM_001144831	811	+
NM_001144831	1251	+
NR_024086	2414	+
NM_003132	1163	+
NM_004343	1256	+
NM_004343	1368	+
NM_004343	1426	+
NM_004343	1427	+
NM_004699	823	+
NM_033301	866	+
NM_001005271	6624	+
NM_005782	412	+
NM_005782	437	+
NM_032479	195	+
NM_005561	1429	+
NM_004146	71	+
NM_000903	228	+
NM_000903	318	+
NM_000903	389	+
NM_000903	390	+
NM_012433	70	+
NM_001130914	1454	+
NM_173076	6253	+
NM_014683	4003	+
NM_145690	298	+
NM_145690	641	+
NM_002473	1671	+
NM_002473	1672	+
NM_012073	305	+
NM_012073	430	+
NM_012073	432	+
NM_012073	433	+
NM_012073	434	+
NM_012073	462	+
NM_012073	1161	+
NM_130446	5433	+
NM_000100	439	+
NM_007065	125	+
NM_052956	1786	+
NM_052956	1787	+
NM_006016	2147	+
NR_110748	378	+
NM_030582	1108	+
NM_020117	1832	+
NM_001762	770	+
NM_001762	909	+
NM_001762	1211	+
NM_001762	1529	+
NM_001762	1534	+
NM_001762	1538	+
NM_001762	1541	+
NM_025222	354	+
NM_001243597	4646	+
NM_001284388	746	+
NM_001284388	1376	+
NM_005051	716	+
NM_005051	729	+
NM_000693	1099	+
NM_014256	2412	+
NM_001204858	729	+
NM_001204858	730	+
NM_145720	2201	+
NM_017443	1755	+
NM_001134493	557	+
NM_001134493	558	+
NM_001009552	473	+
NR_003110	838	+
NR_108049	374	+
NR_108049	383	+
NM_001031835	2604	+
NM_001039840	247	+
NM_004415	1684	+
NM_000980	310	+
NM_000980	312	+
NM_000980	313	+
NM_001161616	1759	+
NM_001300981	321	+
NM_006761	265	+
NM_006761	268	+
NM_181746	500	+
NM_181746	1209	+
NM_006265	794	+
NM_006265	1800	+
NM_003299	757	+
NM_003299	758	+
NM_006427	686	+
NM_015131	2449	+
NM_003981	472	+
NM_003981	2912	+
NM_031844	38	+
NM_031844	39	+
NM_031844	331	+
NM_031844	615	+
NM_031844	623	+
NM_031844	1552	+
NR_026667	350	+
NM_004701	1344	+
NM_001164261	198	+
NM_001164261	200	+
NM_001164261	201	+
NM_001164261	213	+
NM_014773	477	+
NM_002907	2378	+
NM_032302	1273	+
NM_138387	419	+
NM_025099	5652	+
NM_016641	2225	+
NM_002808	357	+
NR_125409	1523	+
NR_003078	22	+
NR_026981	883	+
NM_001290050	1352	+
NM_013354	283	+
NM_001193471	1820	+
NM_022497	625	+
NM_000317	619	+
NM_006793	117	+
NM_006335	310	+
NM_006335	315	+
NM_001285986	728	+
NM_001010858	645	+
NM_001010858	1246	+
NM_001010858	1309	+
NM_006305	561	+
NM_006305	1556	+
NM_001199707	1848	+
NM_001190478	1658	+
NM_139215	1931	+
NM_000846	245	+
NM_003780	418	+
NM_001161766	1231	+
NM_001161766	1962	+
NM_001415	1812	+
NM_000182	1360	+
NM_000182	1983	+
NM_000981	539	+
NM_194247	101	+
NM_194247	253	+
NM_001013699	234	+
NM_018257	1584	+
NM_018257	1587	+
NM_001289745	698	+
NM_001289745	1019	+
NM_017620	1168	+
NM_001300821	357	+
NM_001300821	358	+
NM_001300821	919	+
NM_006590	462	+
NM_170707	692	+
NM_152862	986	+
NM_001018077	5193	+
NM_001018077	5194	+
NM_001018077	5197	+
NM_001015880	2704	+
NM_001287392	346	+
NM_001165931	559	+
NM_001165931	678	+
NM_001165931	1136	+
NM_015312	10792	+
NM_015312	10793	+
NM_001020	136	+
NM_014396	1804	+
NM_007062	1041	+
NM_003434	1370	+
NM_001039707	1446	+
NM_173694	4569	+
NM_181724	2064	+
NM_002629	98	+
NM_002629	1202	+
NM_002629	1203	+
NM_002629	1204	+
NM_002901	1055	+
NM_001031711	1046	+
NM_000969	437	+
NR_003573	678	+
NM_000094	4291	+
NM_005610	1082	+
NM_005610	1083	+
NM_005754	1400	+
NM_001024662	504	+
NM_001024662	505	+
NM_001024662	780	+
NM_001024662	931	+
NM_001024662	1050	+
NM_000978	245	+
NM_000978	246	+
NM_004553	76	+
NM_004553	78	+
NM_001357	169	+
NM_001969	2301	+
NM_001969	2302	+
NM_014680	3185	+
NM_016292	656	+
NM_001000	182	+
NM_016547	674	+
NM_052875	510	+
NM_007104	316	+
NM_001145365	7062	+
NM_014891	1100	+
NM_014891	1102	+
NR_003604	851	+
NM_006360	193	+
NM_006360	588	+
NM_000989	294	+
NM_000989	429	+
NM_005105	336	+
NM_032272	560	+
NM_001130847	1611	+
NM_001190470	116	+
NR_077246	299	+
NM_002014	427	+
NM_006667	581	+
NM_003680	2001	+
NM_004202	807	+
NM_004202	815	+
NM_004202	822	+
NM_001142298	807	+
NM_001142298	809	+
NM_001142298	1101	+
NM_001142298	1216	+
NM_006743	245	+
NM_006743	259	+
NM_006743	277	+
NM_006743	468	+
NM_006743	1044	+
NM_003215	1574	+
NR_002561	58	+
NM_177543	510	+
NM_024408	1021	+
NM_003757	318	+
NM_198433	110	+
NM_001631	1896	+
NM_001631	1920	+
NM_001631	2141	+
NM_001631	2164	+
NM_001631	2165	+
NM_014241	575	+
NM_001113203	3013	+
NM_001270448	388	+
NM_001270448	390	+
NM_052938	1175	+
NM_001282907	2150	+
NM_001110556	787	+
NM_001110556	893	+
NM_001110556	894	+
NM_001110556	895	+
NM_001110556	896	+
NM_001110556	900	+
NM_001110556	1172	+
NM_001110556	4389	+
NM_001110556	7102	+
NM_001110556	7103	+
NM_001110556	7615	+
NM_001110556	7618	+
NM_001110556	7619	+
NM_001287737	938	+
NM_001206950	251	+
NM_002229	713	+
NM_001636	922	+
NM_172251	522	+
NM_002593	956	+
NM_002593	1553	+
NM_001242481	2358	+
NM_001242481	2494	+
NM_001198670	3546	+
NM_013232	181	+
NM_013232	192	+
NM_013232	193	+
NM_013232	194	+
NM_006442	657	+
NM_006442	658	+
NM_016131	676	+
NM_016131	801	+
NM_001136015	409	+
NM_001136015	411	+
NM_001664	263	+
NM_001664	334	+
NM_001025071	737	+
NR_002819	1913	+
NR_002819	1914	+
NR_002819	1919	+
NR_002819	2671	+
NR_002819	3535	+
NR_002819	3546	+
NR_002819	4513	+
NR_002819	5502	+
NR_002819	5564	+
NR_002819	5566	+
NR_002819	5771	+
NR_002819	6412	+
NR_002819	6441	+
NR_002819	6442	+
NR_002819	6760	+
NR_002819	6884	+
NR_002819	8239	+
NR_002819	8240	+
NM_203458	975	+
NM_001048199	928	+
NM_001048199	1357	+
NM_001983	2873	+
NM_138610	970	+
NM_000849	530	+
NM_024619	512	+
NM_001007	527	+
NM_001007	593	+
NM_001099285	29	+
NM_001099285	30	+
NM_001099285	31	+
NM_001099285	140	+
NM_001099285	142	+
NM_001099285	143	+
NM_001099285	598	+
NM_007103	1244	+
NM_001290049	2166	+
NM_001743	188	+
NM_006014	680	+
NM_206839	1277	+
NM_004168	1185	+
NM_004818	1131	+
NM_003290	723	+
NM_003290	773	+
NM_003290	828	+
NM_003290	830	+
NM_003290	832	+
NM_003290	834	+
NM_003290	2022	+
NM_007002	597	+
NM_001291504	201	+
NM_001291504	1591	+
NM_005998	1287	+
NM_005998	1596	+
NM_005998	1747	+
NM_005998	1956	+
NM_006191	336	+
NM_006191	337	+
NM_006191	338	+
NM_015221	1279	+
NM_018440	4471	+
NM_004341	1298	+
NM_004341	6990	+
NM_002951	2226	+
NM_002951	2237	+
NM_001749	117	+
NM_000146	595	+
NM_030782	597	+
NM_030782	1080	+
NM_001252383	335	+
NM_001252383	618	+
NM_001252383	624	+
NM_001004309	182	+
NR_026890	986	+
NM_013442	527	+
NM_013442	903	+
NM_013442	1159	+
NM_003144	376	+
NM_003144	431	+
NM_000283	2985	+
NM_001300954	6289	+
NM_021242	2681	+
NM_000850	1054	+
NM_001078172	255	+
NR_003265	1106	+
NR_003265	1114	+
NR_003265	1143	+
NM_020732	2865	+
NM_006937	132	+
NM_014402	362	+
NM_014402	365	+
NM_014402	366	+
NM_003374	458	+
NM_003374	541	+
NM_003374	1030	+
NM_005514	1232	+
NM_005514	1568	+
NR_033774	705	+
NM_005108	497	+
NM_001289789	2092	+
NM_001289789	2279	+
NM_001289789	2587	+
NM_001289789	2588	+
NM_001289789	2589	+
NM_001145442	3046	+
NM_001145442	3058	+
NM_025146	2986	+
NM_003544	293	+
NM_016139	716	+
NM_016139	718	+
NM_016139	724	+
NM_001199954	976	+
NM_001199954	1738	+
NM_001659	1723	+
NM_004307	7662	+
NM_001172415	906	+
NM_173463	3706	+
NM_017735	1900	+
NM_001260506	530	+
NM_001260506	923	+
NM_001260506	924	+
NM_001017963	1481	+
NM_001017963	1483	+
NM_001017963	1484	+
NM_001017963	1485	+
NM_001017963	3028	+
NM_006644	2574	+
NM_006644	3237	+
NM_001244072	164	+
NM_001143883	200	+
NM_001143883	201	+
NM_016127	629	+
NM_016127	1800	+
NM_000979	483	+
NM_000979	485	+
NM_000979	491	+
NM_005271	1390	+
NM_001271886	1652	+
NM_002813	194	+
NM_020923	2105	+
NM_000237	402	+
NM_004629	2174	+
NM_018117	2753	+
NM_016491	1371	+
NM_005993	3131	+
NM_001040025	994	+
NM_017769	1370	+
NM_000971	104	+
NM_000971	105	+
NM_000971	559	+
NM_000971	692	+
NM_000971	693	+
NR_003932	592	+
NM_001632	986	+
NM_001632	987	+
NM_001290307	208	+
NM_001290307	212	+
NM_001290307	213	+
NM_001290307	215	+
NM_001290307	2040	+
NM_001290307	2042	+
NM_001290307	2043	+
NM_001290307	2044	+
NM_001290307	2045	+
NM_001290307	2046	+
NM_001290307	2047	+
NM_001290307	2048	+
NM_001290307	2059	+
NM_014377	2037	+
NM_001143676	997	+
NM_001143676	1334	+
NR_026951	668	+
NM_001728	867	+
NM_001728	870	+
NM_001728	876	+
NM_001728	1819	+
NM_001728	1820	+
NM_001728	1821	+
NM_001728	1822	+
NM_001469	1720	+
NM_001155	1492	+
NM_001155	1632	+
NM_001242339	2603	+
NM_001085411	524	+
NR_110043	1465	+
NM_001634	1746	+
NM_001634	2506	+
NM_005455	345	+
NM_005455	1737	+
NM_001293298	266	+
NR_002716	47	+
NR_002716	61	+
NM_001165414	521	+
NM_001165414	1008	+
NM_001165414	1010	+
NM_001165414	1290	+
NM_004749	2078	+
NM_001195132	349	+
NM_001195132	999	+
NM_001195132	1010	+
NM_005560	10742	+
NM_005560	10745	+
NM_001130142	905	+
NR_002778	333	+
NM_016128	1766	+
NM_016128	2309	+
NM_016128	2313	+
NM_016128	2317	+
NM_000883	493	+
NM_000572	413	+
NM_001024227	1254	+
NM_032940	125	+
NM_032940	808	+
NM_005188	7940	+
NR_033926	2322	+
NM_001024921	706	+
NM_001024921	708	+
NM_001024921	709	+
NM_006267	8153	+
NM_001301227	506	+
NM_007100	258	+
NM_003145	285	+
NM_006088	1524	+
NM_001042440	553	+
NM_001042440	870	+
NM_001042440	1967	+
NM_001042440	2375	+
NM_001042440	2666	+
NM_001042440	3190	+
NM_001042440	3577	+
NM_024744	5138	+
NM_000992	382	+
NM_000992	488	+
NM_021970	2238	+
NM_015585	3769	+
NM_001165928	1346	+
NM_001258310	483	+
NM_002893	1110	+
NM_002893	1252	+
NM_001293197	1168	+
NM_016076	511	+
NM_020414	1281	+
NM_002156	1137	+
NM_002156	1723	+
NM_000984	373	+
NM_000984	375	+
NM_000984	508	+
NM_001865	218	+
NM_001865	227	+
NM_001256293	923	+
NM_001256293	1638	+
NM_001256293	1639	+
NM_001256293	1640	+
NM_001146227	115	+
NM_001146227	492	+
NM_001207067	1371	+
NM_001207067	1477	+
NM_001207067	1479	+
NR_024528	819	+
NM_004521	1366	+
NM_025160	633	+
NM_001190826	357	+
NM_014463	456	+
NM_002539	1039	+
NM_002539	1299	+
NM_015188	4577	+
NM_012319	931	+
NM_012319	932	+
NM_001165258	1065	+
NM_001165258	1067	+
NM_003089	1629	+
NM_007372	608	+
NM_001258275	1257	+
NM_014765	604	+
NM_014765	605	+
NM_014765	675	+
NM_014765	1792	+
NM_014765	1794	+
NM_014765	3068	+
NM_002211	270	+
NM_002211	1276	+
NM_002211	1549	+
NM_002693	3649	+
NM_018000	2294	+
NM_002568	1821	+
NM_002568	2210	+
NM_002568	2557	+
NM_018396	488	+
NM_001257293	1639	+
NM_001771	506	+
NM_006913	1002	+
NM_006913	1004	+
NM_005063	2729	+
NM_005063	2730	+
NM_005063	3737	+
NM_001746	429	+
NM_001746	864	+
NM_001746	1047	+
NM_001746	1048	+
NM_001746	1428	+
NM_001746	1472	+
NM_001746	2175	+
NM_001746	2178	+
NM_001746	2734	+
NM_001746	2736	+
NM_001746	3091	+
NM_002415	437	+
NM_002415	438	+
NM_001271969	411	+
NM_001271969	2456	+
NM_005837	761	+
NM_001190329	1314	+
NM_001190329	1320	+
NM_002140	282	+
NM_002140	1180	+
NM_002140	1623	+
NM_002140	1683	+
NR_003286	1326	+
NM_001199873	2081	+
NM_000999	348	+
NM_001287343	828	+
NM_001287343	830	+
NM_001174072	1260	+
NM_001174072	5345	+
NM_001280790	970	+
NM_006701	252	+
NM_001001998	962	+
NM_007131	2006	+
NM_005885	1937	+
NM_001071	488	+
NM_152236	2536	+
NM_152236	2537	+
NM_001195831	1207	+
NM_001135999	538	+
NM_021079	270	+
NM_002949	401	+
NM_004705	630	+
NM_003601	1056	+
NM_001001	256	+
NM_001271836	4030	+
NM_005003	467	+
NM_005003	616	+
NM_213566	149	+
NM_001404	1192	+
NM_001127500	3871	+
NR_004394	47	+
NM_001273	1174	+
NM_001273	5798	+
NM_003380	1067	+
NM_001206796	868	+
NM_007192	4542	+
NM_001127892	1461	+
NM_054013	1753	+
NM_054013	1970	+
NM_001008938	6429	+
NM_145740	207	+
NR_103862	2719	+
NR_103862	2721	+
NM_001154	377	+
NM_003075	869	+
NM_000484	328	+
NM_000484	2159	+
NM_001030001	138	+
NM_001030001	531	+
NR_109989	52	+
NM_013328	392	+
NM_001166357	428	+
NM_001166357	554	+
NM_002037	818	+
NR_104080	47	+
NM_024528	335	+
NM_180990	364	+
NM_180990	365	+
NM_005517	1061	+
NM_001202485	586	+
NM_000896	416	+
NM_005319	227	+
NM_005319	228	+
NM_005319	240	+
NR_027011	446	+
NR_002591	56	+
NM_001270974	171	+
NM_031266	554	+
NM_031266	556	+
NM_133259	2816	+
NM_133259	3578	+
NM_133259	3579	+
NM_133259	3580	+
NM_133259	3581	+
NM_030631	3401	+
NM_033082	578	+
NM_017782	6153	+
NM_005389	524	+
NR_003572	902	+
NM_003130	533	+
NR_077225	661	+
NM_020120	9602	+
NM_001356	924	+
NM_001356	1548	+
NM_001135153	1948	+
NM_002033	5007	+
NM_001201329	5382	+
NM_001144932	926	+
NM_021817	797	+
NM_001199672	2111	+
NM_173354	1360	+
NM_173354	1936	+
NM_173354	2678	+
NM_002668	185	+
NM_002668	186	+
NM_020675	1203	+
NM_001795	1578	+
NM_003756	939	+
NM_003756	940	+
NR_027338	370	+
NM_022346	3182	+
NM_022346	3190	+
NM_001013398	2279	+
NM_001831	684	+
NM_001831	1126	+
NM_001831	1137	+
NM_001831	1391	+
NR_045529	464	+
NM_005871	844	+
NM_052876	707	+
NM_002265	454	+
NM_002265	2734	+
NM_002265	3862	+
NM_002346	323	+
NM_003011	63	+
NM_003011	65	+
NM_003011	1185	+
NM_002018	3653	+
NM_001135054	187	+
NM_001135054	189	+
NR_104078	156	+
NM_003491	519	+
NM_001089591	274	+
NM_000194	317	+
NM_001099661	1145	+
NM_004446	341	+
NM_001166159	1057	+
NM_016001	365	+
NM_001256879	1942	+
NM_001135789	199	+
NM_001135789	201	+
NM_001135789	207	+
NM_001135789	211	+
NM_031287	601	+
NM_001012	256	+
NM_001012	307	+
NM_020062	832	+
NM_020062	1380	+
NM_022909	1264	+
NM_002293	4099	+
NM_199054	3501	+
NM_005194	1001	+
NM_005194	1003	+
NM_001242891	1358	+
NM_001242891	1359	+
NM_001242891	1365	+
NM_001242891	2499	+
NM_001242891	2921	+
NM_001242891	2926	+
NR_003051	93	+
NM_001135005	1124	+
NM_001402	408	+
NM_001402	411	+
NM_001402	1037	+
NM_001402	1315	+
NM_001402	1516	+
NM_001402	1518	+
NM_001083538	3417	+
NM_006885	13906	+
NM_007085	679	+
NM_007085	686	+
NM_007085	2867	+
NM_001194997	1031	+
NM_001185012	493	+
NM_001185012	494	+
NM_001185012	495	+
NM_001436	657	+
NM_001436	863	+
NM_031243	163	+
NM_031243	164	+
NM_031243	165	+
NM_031243	191	+
NM_031243	217	+
NM_031243	218	+
NM_031243	942	+
NM_182961	26067	+
NM_001098576	2586	+
NM_001098576	2854	+
NM_144669	1311	+
NM_014639	3006	+
NM_001184691	2798	+
NM_003400	3527	+
NM_022121	825	+
NM_022121	1591	+
NM_199290	209	+
NM_012112	2339	+
NM_012112	2519	+
NR_002739	63	+
NM_001017995	7564	+
NM_001031806	839	+
NM_015397	1640	+
NM_013986	1415	+
NM_001098272	1768	+
NM_134442	8748	+
NM_001253384	442	+
NM_001253384	445	+
NM_001253384	732	+
NM_001253384	735	+
NR_110372	61	+
NM_007126	1154	+
NM_007126	1155	+
NM_007126	1169	+
NM_007126	1186	+
NM_007126	2595	+
NM_007126	2599	+
NM_001286272	1199	+
NM_002811	594	+
NM_001261445	1033	+
NM_001261445	2958	+
NM_001261445	2961	+
NM_001261445	3511	+
NM_001261445	3535	+
NM_001261445	3549	+
NM_001261445	3550	+
NM_007040	214	+
NM_007040	798	+
NM_007040	1217	+
NM_006854	528	+
NM_006854	1364	+
NM_004637	139	+
NM_183422	4174	+
NM_007046	3245	+
NM_002687	1711	+
NM_004766	1302	+
NM_002795	465	+
NM_005504	682	+
NR_002201	295	+
NM_003753	1021	+
NM_003753	1029	+
NM_003753	1320	+
NM_001160233	2671	+
NM_002537	716	+
NR_038237	837	+
NM_138451	503	+
NM_004104	173	+
NM_004104	232	+
NM_004104	1485	+
NM_004104	1858	+
NM_004104	1859	+
NM_004104	3761	+
NM_004104	4429	+
NM_004104	6068	+
NM_004104	6841	+
NM_001039792	216	+
NM_001258020	1391	+
NM_015161	123	+
NM_015161	133	+
NM_004708	504	+
NM_003915	543	+
NM_003915	717	+
NM_001281715	270	+
NM_006242	223	+
NM_001040443	54	+
NM_020191	875	+
NM_006842	1128	+
NM_001261826	1175	+
NM_001261826	1184	+
NM_001098577	270	+
NM_153613	1073	+
NM_170711	2046	+
NM_001029884	6520	+
NM_001278552	1020	+
NM_002799	271	+
NM_001190452	1317	+
NM_001190452	1330	+
NM_001190452	1397	+
NM_018706	2638	+
NM_001042539	2421	+
NM_001042539	2448	+
NM_001242397	1076	+
NM_001242397	1710	+
NM_001242397	1801	+
NM_002467	504	+
NM_002467	512	+
NM_002467	1525	+
NM_002467	2012	+
NM_002467	2015	+
NM_178862	1889	+
NM_178862	2613	+
NM_003204	2080	+
NM_004860	1254	+
NM_001042465	175	+
NM_001042465	509	+
NM_006342	2169	+
NM_006342	2170	+
NM_024656	1463	+
NM_000180	1105	+
NM_018976	560	+
NM_018976	2721	+
NM_004068	713	+
NM_003321	720	+
NM_003321	1528	+
NM_003321	1529	+
NM_001174097	480	+
NM_001174097	1365	+
NM_001199849	1133	+
NM_001286748	951	+
NM_015690	3317	+
NM_001083613	111	+
NM_001038707	978	+
NM_032704	169	+
NM_032704	704	+
NM_032704	745	+
NM_001130089	941	+
NM_001130089	942	+
NM_001130089	945	+
NM_001287140	1938	+
NR_026715	211	+
NM_002807	2059	+
NM_006082	290	+
NM_006082	825	+
NM_006082	826	+
NM_006082	866	+
NM_001289108	436	+
NM_002154	2367	+
NM_002715	603	+
NM_002715	604	+
NM_002715	605	+
NM_002715	1615	+
NM_004048	473	+
NM_004048	474	+
NM_004048	479	+
NM_004048	726	+
NM_004048	727	+
NM_005507	266	+
NM_005507	374	+
NM_001270399	973	+
NM_001270399	974	+
NM_001270399	1510	+
NM_001270399	1550	+
NM_001270399	1645	+
NM_001270399	2089	+
NM_006303	63	+
NM_006303	940	+
NM_001142285	131	+
NM_001142285	134	+
NM_001142285	135	+
NM_001142285	136	+
NM_001142285	529	+
NM_001166175	634	+
NM_006471	375	+
NM_001287482	231	+
NM_007346	1025	+
NM_001206427	312	+
NR_028272	548	+
NR_028272	570	+
NR_028272	3598	+
NM_001282145	2720	+
NM_023009	367	+
NM_014225	950	+
NM_007263	553	+
NM_004638	3111	+
NM_006325	219	+
NM_006325	242	+
NM_006325	767	+
NM_001127715	2179	+
NM_001679	973	+
NM_001679	1259	+
NM_012456	309	+
NM_007241	249	+
NM_173628	6945	+
NM_001078173	249	+
NM_001078173	250	+
NM_001078173	252	+
NR_040036	517	+
NM_004892	860	+
NM_006430	641	+
NM_006430	644	+
NM_006430	654	+
NM_006430	1726	+
NM_006430	1727	+
NM_001008491	700	+
NM_024955	4318	+
NM_001286657	2160	+
NM_012403	378	+
NM_000147	859	+
NM_001416	172	+
NM_001416	1297	+
NR_002182	614	+
NM_005347	1365	+
NM_005347	1485	+
NM_014335	624	+
NM_199242	2948	+
NM_002444	1850	+
NM_002809	780	+
NM_198398	377	+
NM_198398	379	+
NM_198398	392	+
NM_018270	901	+
NM_001267550	36029	+
NM_023937	617	+
NM_001628	880	+
NM_001628	917	+
NM_001628	1180	+
NM_001287593	604	+
NM_001287593	979	+
NM_003404	508	+
NM_019059	220	+
NM_005724	731	+
NM_173517	4162	+
NM_000852	334	+
NR_002944	133	+
NR_002944	137	+
NR_002944	139	+
NR_002944	140	+
NR_002944	924	+
NM_006445	5675	+
NM_032351	833	+
NM_033251	680	+
NM_033251	682	+
NM_033251	685	+
NM_033251	686	+
NM_033251	728	+
NM_033251	776	+
NM_033251	901	+
NM_033251	907	+
NM_001267699	168	+
NM_031966	388	+
NM_031966	699	+
NM_031966	1347	+
NM_001198879	97	+
NR_077247	729	+
NR_077247	730	+
NR_077247	731	+
NR_077247	943	+
NM_004593	1482	+
NM_001675	846	+
NM_004546	84	+
NM_004546	407	+
NM_001172640	117	+
NM_014820	796	+
NM_080746	400	+
NM_004483	345	+
NM_033018	1561	+
NM_033018	1986	+
NM_001037283	568	+
NM_001037283	2699	+
NM_001037283	2851	+
NM_002747	141	+
NR_003941	52	+
NM_002541	2085	+
NM_002541	3454	+
NM_033138	862	+
NM_014394	664	+
NM_032378	1836	+
NM_006805	386	+
NM_001267045	1580	+
NM_001105558	397	+
NM_001105558	398	+
NM_015231	861	+
NM_015231	863	+
NM_015231	865	+
NM_015231	1931	+
NM_198335	1827	+
NM_198335	2080	+
NM_001079525	695	+
NM_001079525	3043	+
NM_001025	229	+
NM_004542	280	+
NR_001571	16	+
NM_001300905	5839	+
NM_024551	3650	+
NM_000107	1330	+
NM_000540	13796	+
NR_027713	423	+
NR_027713	845	+
NR_027713	1262	+
NR_024178	68	+
NM_031157	184	+
NM_031157	185	+
NM_153696	1064	+
NM_001278074	1826	+
NM_001278074	5249	+
NM_013943	3086	+
NM_005801	1196	+
NM_005801	1197	+
NM_002789	441	+
NM_018319	1132	+
NM_172177	318	+
NM_001297738	303	+
NM_001297738	2204	+
NM_002074	1182	+
NM_020383	1282	+
NM_006838	584	+
NM_177987	1069	+
NM_001099668	521	+
NM_001099668	1020	+
NM_001099668	1033	+
NR_027417	30	+
NM_001130100	232	+
NM_001130100	527	+
NM_001130100	529	+
NM_014239	841	+
NM_001190879	5049	+
NM_002904	837	+
NM_133475	1478	+
NM_133475	1479	+
NM_006809	1762	+
NM_005175	183	+
NM_005175	185	+
NM_001786	1022	+
NM_013285	1457	+
NM_032558	1384	+
NM_005381	295	+
NM_005381	1212	+
NM_005381	1217	+
NM_005381	1218	+
NM_005381	1219	+
NM_005381	1220	+
NM_005381	1238	+
NM_001165032	1125	+
NM_001145454	124	+
NM_001145454	404	+
NM_001145454	544	+
NM_001037637	728	+
NM_005345	171	+
NM_005345	172	+
NM_005345	1706	+
NM_001267809	963	+
NM_002032	321	+
NM_002403	106	+
NM_003234	1351	+
NM_003234	1365	+
NR_027162	835	+
NM_001127322	351	+
NM_001127322	6688	+
NM_001127322	8690	+
NM_015990	1865	+
NM_001018	225	+
NM_001018	405	+
NR_002594	491	+
NR_002594	492	+
NM_003101	5677	+
NM_001102398	537	+
NM_001102398	1171	+
NM_001102398	1861	+
NM_001102398	1867	+
NM_001102398	1939	+
NM_001102398	1943	+
NR_003264	1208	+
NR_003264	2013	+
NM_021249	180	+
NM_001553	556	+
NM_001553	662	+
NM_001553	663	+
NM_001553	664	+
NM_001553	670	+
NM_001553	679	+
NM_012318	993	+
NM_001278595	2653	+
NM_001290047	8759	+
NM_001143780	332	+
NM_201397	642	+
NM_201397	643	+
NM_201397	646	+
NM_201397	1081	+
NM_197966	1088	+
NM_002952	850	+
NR_003242	200	+
NM_001012662	1089	+
NM_001012662	1090	+
NM_001012662	2009	+
NM_001278352	805	+
NM_002796	821	+
NM_001198793	833	+
NM_001198793	880	+
NM_000972	815	+
NM_000972	819	+
NR_029404	162	+
NR_029404	163	+
NM_016454	93	+
NM_032477	282	+
NM_016732	1412	+
NM_016732	4671	+
NM_006597	391	+
NM_006597	508	+
NM_006597	509	+
NM_006597	510	+
NM_006597	514	+
NM_006597	1757	+
NM_006597	1759	+
NM_006597	2027	+
NM_005053	1225	+
NM_024963	6537	+
NM_001077490	2836	+
NM_001077490	2838	+
NM_001077490	3031	+
NM_001077490	3032	+
NM_001077490	3033	+
NM_001077490	3037	+
NM_001077490	3326	+
NR_047679	2681	+
NR_029405	3008	+
NM_182917	2949	+
NM_182917	3265	+
NM_212471	864	+
NM_022170	1989	+
NM_022170	1995	+
NM_022170	1997	+
NM_005803	899	+
NM_152263	558	+
NM_002271	1010	+
NM_002271	1892	+
NM_002271	3522	+
NM_012426	1683	+
NM_012426	4121	+
NM_001114618	1144	+
NM_024677	680	+
NM_004872	368	+
NM_004298	3852	+
NM_001252127	1449	+
NR_023371	46	+
NM_032339	402	+
NM_002455	624	+
NM_000552	2828	+
NM_000552	2829	+
NM_000552	2830	+
NM_001292003	2489	+
NM_014033	74	+
NM_014033	75	+
NM_005934	1149	+
NM_005934	1728	+
NM_005934	1729	+
NM_001204083	616	+
NM_001135055	1472	+
NM_016091	395	+
NM_001967	1033	+
NM_001677	185	+
NM_001677	187	+
NR_026676	660	+
NR_026676	662	+
NR_026676	876	+
NM_018947	161	+
NM_001719	167	+
NM_001821	4276	+
NM_001159677	1498	+
NM_001159677	1639	+
NM_182978	1263	+
NM_033084	2034	+
NM_001257335	523	+
NM_001257335	524	+
NM_001257335	532	+
NM_001257335	534	+
NM_001257335	655	+
NM_001257335	661	+
NM_001257335	813	+
NM_001257335	814	+
NM_003334	3042	+
NM_003334	3270	+
NM_001642	2349	+
NM_001642	3484	+
NM_016146	876	+
NM_024006	297	+
NM_021109	131	+
NM_021109	133	+
NM_020962	2633	+
NM_080592	576	+
NM_080592	577	+
NM_080592	578	+
NM_080592	579	+
NM_001130438	4513	+
NM_001130438	5514	+
NR_004845	1012	+
NM_000986	57	+
NR_002595	223	+
NR_002595	224	+
NR_002595	225	+
NM_001267843	8557	+
NM_001127192	196	+
NM_001127192	407	+
NM_006039	3178	+
NM_030752	450	+
NM_030752	477	+
NR_026660	789	+
NR_026660	794	+
NM_000786	2922	+
NM_000786	2927	+
NM_001282705	1292	+
NM_018060	487	+
NM_018060	1823	+
NM_018060	1824	+
NM_018060	2842	+
NM_003472	1841	+
NM_003472	2011	+
NR_003148	638	+
NM_006729	4393	+
NM_001344	217	+
NM_001204375	1439	+
NM_001204375	2227	+
NM_001204375	2600	+
NM_007121	1136	+
NM_007279	1074	+
NM_001823	915	+
NM_001823	917	+
NM_001823	930	+
NM_001823	1370	+
NM_007209	115	+
NM_018937	2987	+
NM_001078166	596	+
NM_001078166	1524	+
NM_001078166	1528	+
NM_001078166	2037	+
NM_022731	275	+
NM_022731	431	+
NM_022731	3388	+
NM_001135752	1585	+
NM_002129	166	+
NM_015965	161	+
NM_015965	162	+
NM_012228	515	+
NM_012228	517	+
NM_006826	222	+
NM_006826	472	+
NM_003461	1746	+
NM_032504	9605	+
NM_016045	244	+
NM_178526	1796	+
NM_020946	776	+
NM_006070	1051	+
NM_199189	2955	+
NM_199189	2961	+
NM_014398	2211	+
NM_000997	120	+
NM_000997	122	+
NM_000997	123	+
NM_000997	129	+
NM_000997	130	+
NM_000997	133	+
NM_015646	837	+
NM_015646	839	+
NM_015646	840	+
NM_015646	1635	+
NM_015646	1778	+
NM_014041	554	+
NR_026673	184	+
NM_014713	668	+
NM_015488	311	+
NM_133467	629	+
NM_001009881	3855	+
NM_001009881	3856	+
NM_006815	1212	+
NM_006815	1214	+
NM_016639	231	+
NM_032799	85	+
NM_058219	989	+
NM_004924	979	+
NM_004924	1050	+
NM_004924	2701	+
NM_001389	1670	+
NM_001199527	3397	+
NM_001014763	1142	+
NM_001014763	1144	+
NM_006930	463	+
NM_001159936	356	+
NR_003713	189	+
NR_003713	301	+
NM_002959	1890	+
NM_002959	1892	+
NM_003870	2412	+
NM_003246	2950	+
NM_004508	1304	+
NM_001197293	1488	+
NM_001039706	434	+
NM_000788	736	+
NM_001142418	259	+
NM_020680	1635	+
NM_000688	2022	+
NM_001242506	918	+
NM_001755	2332	+
NR_003018	129	+
NM_001130040	1867	+
NM_001243756	3260	+
NM_178191	181	+
NM_002792	349	+
NM_002792	464	+
NM_002792	466	+
NM_002792	974	+
NM_016343	6868	+
NM_001278639	669	+
NM_001278639	771	+
NM_001278639	1040	+
NM_001412	3921	+
NM_001001481	1850	+
NM_006904	2373	+
NM_006904	4913	+
NM_006904	9992	+
NM_004335	524	+
NM_001852	2318	+
NM_181838	1168	+
NM_003908	1309	+
NM_014053	4111	+
NM_012341	161	+
NM_012341	162	+
NM_012341	985	+
NM_012341	986	+
NM_022728	1028	+
NM_021141	1518	+
NM_006010	584	+
NM_001190233	226	+
NM_002520	198	+
NM_002520	493	+
NM_002520	652	+
NM_002520	985	+
NM_001033	431	+
NM_001033	1331	+
NM_001033	1332	+
NM_001199620	3526	+
NM_001199620	5298	+
NM_001098504	1906	+
NM_000638	1479	+
NM_006332	311	+
NM_006332	313	+
NM_001277083	3254	+
NM_002306	714	+
NM_006432	99	+
NM_006432	194	+
NM_006432	196	+
NM_006432	616	+
NM_139199	1596	+
NM_006739	1344	+
NR_004397	64	+
NM_017900	960	+
NM_001025204	540	+
NM_004259	427	+
NM_001101	124	+
NM_001101	1435	+
NM_017890	742	+
NM_014760	1509	+
NR_104075	96	+
NM_002358	1349	+
NM_002358	1350	+
NM_001258355	4679	+
NM_001271014	3911	+
NM_002388	234	+
NM_002388	990	+
NM_001300860	1876	+
NM_001618	907	+
NM_001618	1019	+
NM_006907	1502	+
NM_005066	1155	+
NM_005066	1842	+
NM_002755	2287	+
NM_002337	600	+
NM_001277406	2978	+
NM_005030	271	+
NM_005030	475	+
NM_199360	697	+
NM_032574	521	+
NM_001078171	253	+
NM_001078171	254	+
NM_001078171	255	+
NM_014865	4317	+
NM_001270439	743	+
NM_001533	573	+
NM_001533	729	+
NM_001533	1311	+
NM_001533	1693	+
NM_001533	1695	+
NM_001533	1696	+
NM_001533	1700	+
NM_001959	412	+
NM_001959	942	+
NM_005809	523	+
NM_005324	295	+
NM_014000	682	+
NR_026768	823	+
NM_007276	530	+
NM_025015	161	+
NM_005751	9289	+
NM_003859	265	+
NM_012465	5315	+
NM_003249	1219	+
NM_001039615	3605	+
NM_004552	478	+
NM_007111	2159	+
NM_005542	1100	+
NR_033777	147	+
NM_001336	328	+
NM_001336	591	+
NM_001336	892	+
NM_001336	902	+
NM_001336	911	+
NM_000956	1253	+
NM_012094	581	+
NM_012094	712	+
NM_001040118	2133	+
NR_002968	18	+
NR_002968	19	+
NM_001290117	2511	+
NM_006572	1829	+
NM_198976	371	+
NM_198976	427	+
NM_198976	1194	+
NM_198123	8553	+
NM_001080415	3340	+
NM_005918	406	+
NM_005340	199	+
NM_005340	372	+
NM_004134	1969	+
NM_004134	2037	+
NM_004134	2303	+
NM_004134	2305	+
NM_007235	2377	+
NM_007235	3414	+
NM_001961	415	-
NM_001961	436	-
NM_001961	649	-
NM_001961	958	-
NM_001961	959	-
NM_001961	1000	-
NM_001961	1013	-
NM_001961	1050	-
NM_001961	1053	-
NM_001961	1334	-
NM_003801	307	-
NM_003801	533	-
NM_003801	562	-
NM_003801	568	-
NM_003801	614	-
NM_003801	689	-
NM_003801	1069	-
NM_003801	1116	-
NM_003801	1242	-
NM_003801	1250	-
NM_003801	1288	-
NM_003801	1303	-
NM_003801	1320	-
NM_003801	1321	-
NM_003801	1353	-
NM_003801	1582	-
NM_003801	2085	-
NM_001067	652	-
NM_001067	1086	-
NM_001067	1164	-
NM_001067	1612	-
NM_001067	2052	-
NM_001067	2517	-
NM_001067	2521	-
NM_001067	2531	-
NM_001067	2585	-
NM_001067	2596	-
NM_001067	2603	-
NM_001067	2604	-
NM_001067	2781	-
NM_001067	2810	-
NM_001067	2833	-
NM_001067	2846	-
NM_001067	3325	-
NM_001067	3474	-
NM_001067	3947	-
NM_001067	4472	-
NM_001067	4511	-
NM_001067	4545	-
NM_001067	4547	-
NM_001067	4993	-
NM_001067	5019	-
NM_001067	5183	-
NM_001029891	633	-
NM_001029891	748	-
NM_001029891	1179	-
NM_001029891	1227	-
NM_001029891	1249	-
NM_001029891	1251	-
NM_001029891	1254	-
NM_001029891	1277	-
NM_001029891	1283	-
NM_001029891	1295	-
NM_001029891	1320	-
NM_001029891	1473	-
NM_138689	222	-
NM_138689	427	-
NM_138689	505	-
NM_138689	506	-
NM_138689	521	-
NM_138689	557	-
NM_138689	596	-
NM_138689	630	-
NM_138689	656	-
NM_138689	659	-
NM_138689	684	-
NM_138689	694	-
NM_001172705	56	-
NM_001172705	341	-
NM_001172705	781	-
NM_001172705	1023	-
NM_001172705	1164	-
NM_001172705	1599	-
NM_001172705	2614	-
NM_001172705	2678	-
NM_001172705	2733	-
NM_001172705	2735	-
NM_001172705	2739	-
NM_001172705	2741	-
NM_001172705	2771	-
NM_001172705	2774	-
NM_001172705	2775	-
NM_001172705	2796	-
NM_001172705	3133	-
NM_001172705	3342	-
NM_001172705	3599	-
NM_001172705	3813	-
NM_001172705	3826	-
NM_001172705	3830	-
NM_001172705	3837	-
NM_001172705	3845	-
NM_001172705	3890	-
NM_001172705	3899	-
NM_001172705	3961	-
NM_052850	249	-
NM_052850	632	-
NM_052850	637	-
NM_052850	649	-
NM_052850	684	-
NM_052850	694	-
NM_052850	705	-
NM_052850	708	-
NM_052850	732	-
NM_000321	153	-
NM_000321	188	-
NM_000321	480	-
NM_000321	978	-
NM_000321	1014	-
NM_000321	1022	-
NM_000321	1035	-
NM_000321	1264	-
NM_000321	1350	-
NM_000321	1689	-
NM_000321	1701	-
NM_000321	1978	-
NM_000321	2144	-
NM_000321	2827	-
NM_000321	3100	-
NM_000321	4009	-
NM_000321	4111	-
NM_000321	4670	-
NM_000304	1	-
NM_000304	101	-
NM_000304	167	-
NM_000304	708	-
NM_000304	716	-
NM_000304	722	-
NM_000304	742	-
NM_000304	746	-
NM_000304	755	-
NM_000304	776	-
NM_000304	789	-
NM_000304	1002	-
NM_000304	1030	-
NM_000304	1224	-
NM_000304	1569	-
NM_000304	1655	-
NM_000304	1665	-
NM_000304	1687	-
NM_000304	1729	-
NM_000304	1737	-
NM_198175	222	-
NM_198175	322	-
NM_198175	591	-
NM_198175	651	-
NM_198175	657	-
NM_178812	129	-
NM_178812	237	-
NM_178812	682	-
NM_178812	944	-
NM_178812	1206	-
NM_178812	1208	-
NM_178812	1209	-
NM_178812	1214	-
NM_178812	1460	-
NM_178812	1469	-
NM_178812	1958	-
NM_178812	3015	-
NM_178812	3145	-
NM_178812	3179	-
NM_178812	3949	-
NM_178812	4189	-
NM_178812	4354	-
NM_178812	4643	-
NM_178812	4745	-
NM_178812	4975	-
NM_178812	4988	-
NM_178812	5644	-
NM_178812	5718	-
NM_178812	5781	-
NM_178812	5805	-
NM_178812	5995	-
NM_178812	6575	-
NM_178812	6819	-
NM_178812	7031	-
NM_178812	7633	-
NM_005917	131	-
NM_005917	738	-
NM_005917	800	-
NM_005917	879	-
NM_005917	881	-
NM_005917	1360	-
NM_005917	1363	-
NM_005917	1399	-
NM_005917	1412	-
NM_005917	1416	-
NM_005917	1420	-
NM_005917	1433	-
NM_005917	1434	-
NM_005917	1445	-
NM_002167	17	-
NM_002167	32	-
NM_002167	218	-
NM_002167	263	-
NM_002167	291	-
NM_002167	295	-
NM_002167	297	-
NM_002167	298	-
NM_002167	301	-
NM_002167	311	-
NM_002167	315	-
NM_002167	329	-
NM_002167	349	-
NM_002167	353	-
NM_002167	731	-
NR_003925	110	-
NR_003925	115	-
NR_003925	116	-
NR_003925	126	-
NR_003925	131	-
NR_003925	135	-
NM_018243	124	-
NM_018243	568	-
NM_018243	941	-
NM_018243	956	-
NM_018243	977	-
NM_018243	982	-
NM_018243	1001	-
NM_018243	1003	-
NM_018243	1027	-
NM_018243	1236	-
NM_018243	2322	-
NM_018243	2464	-
NM_018243	2524	-
NM_018243	2952	-
NM_018243	3364	-
NM_018243	3756	-
NM_018243	3851	-
NM_018243	3944	-
NM_018243	3948	-
NM_018243	4014	-
NM_018243	4473	-
NM_018243	4791	-
NM_018243	5083	-
NM_018243	5191	-
NM_018243	5312	-
NM_006317	203	-
NM_006317	978	-
NM_006317	1228	-
NM_006317	1243	-
NM_006317	1249	-
NM_006317	1291	-
NM_006317	1301	-
NM_006317	1327	-
NM_006317	1330	-
NM_006317	1344	-
NM_006317	1358	-
NM_006317	1368	-
NM_006317	1390	-
NM_006317	1399	-
NM_006317	1412	-
NM_006317	1416	-
NM_018686	406	-
NM_018686	417	-
NM_018686	489	-
NM_018686	686	-
NM_018686	704	-
NM_018686	757	-
NM_018686	759	-
NM_018686	775	-
NM_018686	818	-
NM_018686	919	-
NM_018686	1136	-
NM_018686	1261	-
NM_018686	1307	-
NM_018686	1383	-
NM_018686	1526	-
NM_001297699	274	-
NM_001297699	509	-
NM_001297699	1005	-
NM_001297699	1069	-
NM_001297699	1186	-
NM_001297699	1460	-
NM_001297699	1627	-
NM_001297699	1635	-
NM_001297699	1675	-
NM_001297699	1704	-
NM_001297699	1733	-
NM_001297699	1739	-
NM_001297699	2103	-
NM_001297699	2186	-
NM_001863	233	-
NM_001863	234	-
NM_001863	242	-
NM_001640	524	-
NM_001640	560	-
NM_001640	592	-
NM_001640	809	-
NM_001640	1057	-
NM_001640	1532	-
NM_001640	1900	-
NM_001640	2473	-
NM_001640	2475	-
NM_001640	2478	-
NM_001640	2505	-
NM_001640	2511	-
NM_001640	2544	-
NM_001640	2627	-
NM_001640	2767	-
NM_004960	224	-
NM_004960	611	-
NM_004960	877	-
NM_004960	897	-
NM_004960	904	-
NM_004960	953	-
NM_004960	1501	-
NM_004960	1823	-
NM_004960	1832	-
NM_004960	3437	-
NM_004960	3623	-
NM_004960	3880	-
NM_004960	4011	-
NM_004960	4162	-
NM_004960	4502	-
NM_004960	4687	-
NM_004960	4968	-
NR_024425	335	-
NR_024425	623	-
NR_024425	629	-
NR_024425	654	-
NR_024425	673	-
NR_024425	698	-
NR_024425	704	-
NR_024425	706	-
NR_024425	1117	-
NR_024425	1360	-
NR_024425	1428	-
NR_024425	1534	-
NR_024425	1721	-
NR_024425	2103	-
NM_007114	747	-
NM_007114	930	-
NM_007114	1182	-
NM_007114	1504	-
NM_007114	1972	-
NM_007114	1980	-
NM_007114	1985	-
NM_007114	1987	-
NM_007114	1999	-
NM_007114	2039	-
NM_007114	2040	-
NM_007114	2045	-
NM_007114	2050	-
NM_007114	2059	-
NM_007114	2065	-
NM_007114	2844	-
NM_007114	2925	-
NM_007114	3327	-
NM_007114	3515	-
NM_007114	3605	-
NM_007114	3662	-
NM_007114	4056	-
NM_007114	4260	-
NM_007114	4463	-
NM_007114	6231	-
NM_003074	714	-
NM_003074	922	-
NM_003074	940	-
NM_003074	949	-
NM_003074	950	-
NM_003074	963	-
NM_003074	992	-
NM_003074	1007	-
NM_003074	1445	-
NM_003074	1485	-
NM_003074	1561	-
NM_003074	1954	-
NM_003074	2172	-
NM_003074	2511	-
NM_003074	2802	-
NM_003074	3515	-
NM_003074	4041	-
NM_003074	4270	-
NM_003074	4508	-
NM_003074	4673	-
NM_003074	5026	-
NM_003074	5122	-
NM_003074	5322	-
NM_003074	5679	-
NR_003129	205	-
NR_003129	608	-
NR_003129	888	-
NR_003129	897	-
NR_003129	903	-
NR_003129	924	-
NR_003129	927	-
NR_003129	928	-
NR_003129	939	-
NM_016167	210	-
NM_016167	538	-
NM_016167	563	-
NM_016167	574	-
NM_016167	592	-
NM_016167	616	-
NM_016167	623	-
NM_016167	1313	-
NM_052932	247	-
NM_052932	1065	-
NM_052932	1280	-
NM_052932	1301	-
NM_052932	1794	-
NM_052932	1995	-
NM_052932	2974	-
NM_052932	2980	-
NM_052932	3057	-
NM_052932	3253	-
NM_052932	3360	-
NM_052932	3521	-
NM_001569	199	-
NM_001569	203	-
NM_001569	237	-
NM_001569	242	-
NM_001569	269	-
NM_001569	271	-
NM_001569	886	-
NM_001569	894	-
NM_001569	899	-
NM_001569	930	-
NM_001569	934	-
NM_001569	1072	-
NM_001569	1540	-
NM_001569	1700	-
NM_001569	1709	-
NM_001569	1742	-
NM_001569	2149	-
NM_001569	2842	-
NM_001569	3090	-
NM_001569	3205	-
NR_120660	43	-
NR_120660	64	-
NR_120660	82	-
NR_120660	103	-
NR_120660	230	-
NR_120660	257	-
NR_120660	339	-
NR_120660	1094	-
NR_120660	1300	-
NR_120660	2047	-
NR_120660	3020	-
NR_120660	3159	-
[truncated: 15,086 more rows]

## Sheet: S4
Table S4. Testing set for individual HeLa.
RefSeq ID	Position	Class
NM_012293	4615	+
NR_002578	569	+
NM_017828	129	+
NM_001293212	837	+
NM_001293212	981	+
NM_001293212	983	+
NM_001293212	1354	+
NM_001293212	1356	+
NM_001293212	1371	+
NM_001293212	1650	+
NM_001199973	383	+
NM_001199973	1328	+
NM_032116	1600	+
NM_000426	1426	+
NM_001276471	2306	+
NM_004535	2176	+
NM_001286084	569	+
NM_080738	1421	+
NM_080738	1422	+
NM_080738	1653	+
NM_080738	2033	+
NM_001875	1462	+
NM_001875	3205	+
NM_001875	3206	+
NM_001875	3210	+
NM_001875	3511	+
NM_005499	1437	+
NM_006098	203	+
NM_006098	1001	+
NM_138714	11563	+
NM_006196	315	+
NM_001104647	1192	+
NR_003287	216	+
NR_003287	217	+
NR_003287	398	+
NR_003287	400	+
NR_003287	1188	+
NR_003287	1626	+
NR_003287	1882	+
NR_003287	1901	+
NR_003287	1902	+
NR_003287	2391	+
NR_003287	2392	+
NR_003287	2402	+
NR_003287	2416	+
NR_003287	2838	+
NR_003287	2862	+
NR_003287	2877	+
NR_003287	3628	+
NR_003287	3702	+
NR_003287	3719	+
NR_003287	3725	+
NR_003287	3831	+
NR_003287	3842	+
NR_003287	3926	+
NR_003287	3931	+
NR_003287	3945	+
NR_003287	4307	+
NR_003287	4447	+
NR_003287	4500	+
NM_000561	818	+
NM_005914	2736	+
NM_005914	2738	+
NM_000990	716	+
NM_000990	769	+
NM_000990	770	+
NM_000990	772	+
NM_000990	777	+
NM_000990	824	+
NM_021019	350	+
NM_021019	351	+
NM_021019	352	+
NM_021019	353	+
NM_001079559	1359	+
NM_013245	1353	+
NM_182828	1208	+
NM_002840	5420	+
NM_032509	682	+
NM_031372	1066	+
NR_119376	5118	+
NM_006628	2106	+
NM_014267	116	+
NM_014267	249	+
NM_146388	2054	+
NM_000101	131	+
NR_120577	741	+
NM_005669	286	+
NM_022839	512	+
NM_001278458	833	+
NM_016504	418	+
NM_016504	625	+
NM_001286414	1186	+
NR_002187	1215	+
NM_001195129	1377	+
NM_001199383	2697	+
NM_006600	975	+
NM_006600	976	+
NM_000367	177	+
NM_183241	292	+
NM_003095	328	+
NM_020772	638	+
NM_020772	7341	+
NM_007053	1153	+
NM_001001973	383	+
NM_001001973	1075	+
NM_000143	300	+
NM_000143	414	+
NM_000942	376	+
NM_000942	566	+
NM_006391	3530	+
NM_006708	651	+
NM_001358	112	+
NM_006026	149	+
NM_004925	1039	+
NM_004925	1610	+
NM_001282458	1580	+
NM_013411	500	+
NM_013411	616	+
NM_013411	617	+
NM_001252065	4671	+
NM_021034	547	+
NM_024038	233	+
NR_120365	586	+
NM_024116	302	+
NM_001270	310	+
NM_144772	440	+
NM_001686	968	+
NM_001686	969	+
NM_001686	971	+
NM_001686	983	+
NM_001686	1444	+
NM_001662	478	+
NM_007350	4937	+
NM_005567	630	+
NM_005567	1683	+
NM_005953	70	+
NM_005953	215	+
NM_004494	825	+
NM_004494	826	+
NM_004494	827	+
NM_004494	1760	+
NM_004494	2305	+
NM_012321	196	+
NM_012321	197	+
NM_002004	708	+
NM_002004	980	+
NM_020340	6187	+
NM_001190702	116	+
NM_031314	607	+
NM_005506	1074	+
NM_001605	1393	+
NM_001605	1394	+
NM_001021	305	+
NM_001021	455	+
NM_001021	459	+
NM_001021	529	+
NM_000968	59	+
NM_000968	60	+
NM_000968	324	+
NM_000968	325	+
NM_000968	326	+
NM_001018067	491	+
NM_001018067	930	+
NM_001202519	3860	+
NR_027451	2803	+
NM_004363	2269	+
NM_003344	1248	+
NR_103746	998	+
NM_012287	1305	+
NM_001289413	3296	+
NM_001126103	530	+
NR_026916	377	+
NM_001256302	201	+
NM_003932	866	+
NM_003932	874	+
NM_015201	2301	+
NM_006013	176	+
NM_006013	281	+
NM_006013	399	+
NM_006013	401	+
NM_006013	731	+
NM_006013	733	+
NM_001136134	173	+
NM_001136134	174	+
NM_177542	650	+
NM_181491	2384	+
NM_001282604	343	+
NM_001282604	840	+
NM_001282604	842	+
NM_001282604	843	+
NM_014744	1117	+
NM_004282	671	+
NM_053276	109	+
NM_001096	211	+
NM_001096	3518	+
NM_020151	1163	+
NM_001252039	1753	+
NM_001114752	408	+
NM_001282208	214	+
NM_001282208	217	+
NM_001282208	287	+
NM_198968	584	+
NM_002709	1089	+
NM_053284	1840	+
NM_001843	1669	+
NM_003000	142	+
NM_003000	314	+
NM_001039848	632	+
NM_001039848	643	+
NM_001282619	1074	+
NM_014142	410	+
NM_014142	411	+
NM_207043	486	+
NM_001004419	1115	+
NM_001004419	1204	+
NM_001004419	1208	+
NM_001004419	1599	+
NM_001004419	1600	+
NM_001004419	1732	+
NM_001004419	1897	+
NM_001271736	448	+
NM_001271736	451	+
NM_001271736	456	+
NR_046235	5016	+
NR_046235	6651	+
NR_046235	6675	+
NR_046235	8140	+
NR_046235	8141	+
NR_046235	8215	+
NR_046235	8226	+
NR_046235	8324	+
NR_046235	8334	+
NR_046235	9110	+
NR_046235	9112	+
NR_046235	9549	+
NR_046235	9611	+
NR_046235	9824	+
NR_046235	9825	+
NR_046235	10314	+
NR_046235	10315	+
NR_046235	10339	+
NR_046235	10348	+
NR_046235	10761	+
NR_046235	10785	+
NR_046235	10800	+
NR_046235	11548	+
NR_046235	11622	+
NR_046235	11639	+
NR_046235	11645	+
NR_046235	11751	+
NR_046235	11762	+
NR_046235	11846	+
NR_046235	11851	+
NR_046235	11865	+
NR_046235	12217	+
NR_046235	12227	+
NR_046235	12359	+
NR_046235	12367	+
NR_046235	12415	+
NR_046235	12420	+
NR_046235	12492	+
NM_016199	95	+
NM_000075	195	+
NM_000075	954	+
NM_020428	2235	+
NM_001282652	905	+
NM_005556	624	+
NM_005556	966	+
NM_181672	1611	+
NM_181672	1612	+
NM_181672	3198	+
NM_017510	774	+
NM_139062	1215	+
NM_139062	1216	+
NM_139062	1654	+
NM_001166285	1229	+
NM_001166285	1490	+
NM_001166285	1494	+
NM_001166285	1782	+
NM_012469	2553	+
NM_006519	414	+
NM_001111283	4339	+
NR_125730	47	+
NM_207346	226	+
NM_019058	756	+
NM_019058	885	+
NM_001120	1390	+
NM_022551	296	+
NM_022551	303	+
NM_022551	395	+
NM_022551	396	+
NM_002954	439	+
NM_002954	458	+
NR_104085	115	+
NM_002787	168	+
NM_002787	600	+
NM_001205220	539	+
NM_002827	2367	+
NM_207312	1140	+
NM_001123068	156	+
NM_001123068	158	+
NM_001123068	159	+
NM_001123068	171	+
NM_002631	1754	+
NM_002631	1871	+
NM_001287821	121	+
NM_001287821	122	+
NM_001287742	1095	+
NR_033416	647	+
NR_033416	943	+
NM_001130440	1394	+
NM_000651	903	+
NM_000651	4953	+
NM_000354	230	+
NM_147156	345	+
NM_178001	666	+
NM_017602	221	+
NM_001071775	336	+
NM_194259	946	+
NM_006339	157	+
NM_001113378	3188	+
NM_012105	1505	+
NM_139164	367	+
NM_000976	498	+
NM_003486	484	+
NM_003486	485	+
NM_003486	486	+
NM_003486	2031	+
NM_003486	4405	+
NM_001145408	1324	+
NM_001145408	1332	+
NM_001145408	2598	+
NM_001145408	2600	+
NM_005436	3010	+
NM_001139457	662	+
NM_003302	1443	+
NM_021915	730	+
NM_005163	1856	+
NM_005163	1859	+
NR_036506	149	+
NR_036506	150	+
NM_005016	379	+
NM_005016	1649	+
NM_005016	1811	+
NM_020135	1241	+
NM_013402	579	+
NM_013402	1768	+
NM_138418	562	+
NR_037926	2802	+
NR_037926	2809	+
NM_001282232	349	+
NM_001282232	947	+
NM_001282232	1085	+
NM_001135993	4864	+
NM_006694	791	+
NM_003750	336	+
NM_003043	4507	+
NM_005505	1245	+
NM_000050	805	+
NM_000050	960	+
NM_001256910	3802	+
NM_005336	1305	+
NM_033129	2111	+
NR_033897	162	+
NM_006633	3691	+
NM_006135	919	+
NM_001098398	611	+
NM_001198842	406	+
NM_001198842	407	+
NM_001198842	408	+
NM_001198842	409	+
NM_001198842	410	+
NM_001198842	1297	+
NM_001198842	1298	+
NM_001198842	1299	+
NM_001198842	1300	+
NM_001198842	1547	+
NM_014235	491	+
NM_001123385	3765	+
NM_001123385	5943	+
NM_003016	128	+
NM_001163809	5455	+
NM_000454	589	+
NM_003088	1590	+
NM_003088	1591	+
NM_003088	1934	+
NM_012096	2141	+
NM_031303	1593	+
NM_003681	4588	+
NM_003681	5949	+
NM_001288565	1389	+
NM_001288565	1391	+
NR_027102	120	+
NM_005027	415	+
NM_033296	1843	+
NM_033296	1844	+
NM_002810	827	+
NM_002810	832	+
NM_002810	836	+
NM_001145772	1410	+
NM_001145772	1414	+
NR_002911	129	+
NM_001031684	405	+
NM_001031684	406	+
NM_001031684	409	+
NM_001031684	785	+
NM_032194	113	+
NM_001098405	118	+
NM_015140	2060	+
NM_003714	2346	+
NM_001039590	1261	+
NM_001007026	676	+
NM_012382	4181	+
NM_004457	2524	+
NR_104076	157	+
NM_006067	1089	+
NM_005346	162	+
NM_005346	1679	+
NM_014178	1399	+
NM_001297565	526	+
NM_015658	505	+
NM_006347	199	+
NM_006836	7497	+
NM_014764	1050	+
NM_001011724	1153	+
NM_001011724	1154	+
NM_001011724	1938	+
NM_018407	972	+
NM_018407	1210	+
NM_018407	1404	+
NM_018407	1405	+
NM_018407	1406	+
NM_018407	1740	+
NM_001003	406	+
NM_181468	263	+
NM_181468	1018	+
NM_000884	259	+
NM_007375	667	+
NR_003277	407	+
NM_003190	891	+
NM_152490	1682	+
NM_030653	1569	+
NM_001530	1274	+
NM_000270	97	+
NM_001010	58	+
NM_001010	368	+
NM_001010	636	+
NM_014893	2018	+
NM_002574	811	+
NM_004663	616	+
NM_004663	2981	+
NM_001201366	2969	+
NR_036494	3823	+
NM_170665	1676	+
NM_001258353	1778	+
NM_001289079	5591	+
NM_000291	1039	+
NM_001958	381	+
NR_040079	80	+
NM_015354	1925	+
NM_015354	1929	+
NM_001203260	426	+
NM_014736	345	+
NM_014736	367	+
NM_198868	1212	+
NM_002355	2254	+
NM_001288609	1238	+
NM_001018159	432	+
NM_001028	115	+
NM_001028	299	+
NM_001028	300	+
NM_030979	1360	+
NM_001282332	512	+
NM_001130031	461	+
NM_001277224	471	+
NM_001277224	794	+
NM_001277224	797	+
NM_001100913	5282	+
NM_015352	1539	+
NM_021103	75	+
NM_021103	77	+
NM_021103	88	+
NM_213611	109	+
NM_213611	110	+
NM_213611	111	+
NM_213611	762	+
NM_213611	763	+
NM_213611	764	+
NM_213611	765	+
NM_213611	1305	+
NM_000091	2091	+
NM_014313	635	+
NR_002728	64673	+
NM_001080791	1486	+
NM_006827	3438	+
NM_001113347	3590	+
NM_004396	940	+
NM_004396	2205	+
NM_001281513	724	+
NM_024640	636	+
NM_001320	536	+
NM_001283	381	+
NM_001258438	1566	+
NM_001212	216	+
NM_002466	1533	+
NM_002466	2028	+
NM_002466	2035	+
NM_001702	4637	+
NM_001286416	690	+
NM_003146	335	+
NM_003146	2391	+
NM_001568	49	+
NM_001568	559	+
NM_005022	1353	+
NM_001022	433	+
NM_001022	434	+
NM_002305	132	+
NR_001445	58	+
NM_005234	1443	+
NM_001017	275	+
NM_001017	283	+
NM_001017	284	+
NM_001017	287	+
NM_017755	2857	+
NM_032042	1231	+
NM_001190708	892	+
NM_015703	332	+
NM_022463	369	+
NM_022463	1753	+
NM_003834	478	+
NM_014342	446	+
NM_014342	583	+
NM_014342	585	+
NM_014342	638	+
NM_014342	993	+
NM_014342	994	+
NM_012293	57	-
NM_012293	68	-
NM_012293	106	-
NM_012293	214	-
NM_012293	251	-
NM_012293	305	-
NM_012293	341	-
NM_012293	360	-
NM_012293	363	-
NM_012293	586	-
NM_012293	596	-
NM_012293	686	-
NM_012293	760	-
NM_012293	804	-
NM_012293	806	-
NM_012293	883	-
NM_012293	924	-
NM_012293	1053	-
NM_012293	1061	-
NM_012293	1085	-
NM_012293	1178	-
NM_012293	1254	-
NM_012293	1387	-
NM_012293	1442	-
NM_012293	1463	-
NM_012293	1468	-
NM_012293	1521	-
NM_012293	1579	-
NM_012293	1664	-
NM_012293	1686	-
NM_012293	1713	-
NM_012293	1799	-
NM_012293	2102	-
NM_012293	2106	-
NM_012293	2139	-
NM_012293	2328	-
NM_012293	2444	-
NM_012293	2454	-
NM_012293	2466	-
NM_012293	2840	-
NM_012293	2990	-
NM_012293	3178	-
NM_012293	3234	-
NM_012293	3248	-
NM_012293	3274	-
NM_012293	3278	-
NM_012293	3307	-
NM_012293	3310	-
NM_012293	3385	-
NM_012293	3425	-
NM_012293	3596	-
NM_012293	3635	-
NM_012293	3638	-
NM_012293	3667	-
NM_012293	3896	-
NM_012293	3925	-
NM_012293	3992	-
NM_012293	4027	-
NM_012293	4149	-
NM_012293	4199	-
NM_012293	4434	-
NM_012293	4450	-
NM_012293	4567	-
NM_012293	4572	-
NM_012293	4578	-
NM_012293	4581	-
NM_012293	4584	-
NM_012293	4585	-
NM_012293	4586	-
NM_012293	4591	-
NM_012293	4597	-
NM_012293	4599	-
NM_012293	4602	-
NM_012293	4603	-
NM_012293	4608	-
NM_012293	4609	-
NM_012293	4620	-
NM_012293	4622	-
NM_012293	4626	-
NM_012293	4638	-
NM_012293	4642	-
NM_012293	4643	-
NM_012293	4645	-
NM_012293	4646	-
NM_012293	4649	-
NM_012293	4661	-
NM_012293	4665	-
NM_012293	4693	-
NM_012293	4739	-
NM_012293	4790	-
NM_012293	4918	-
NM_012293	4983	-
NM_012293	5001	-
NM_012293	5009	-
NM_012293	5019	-
NM_012293	5079	-
NM_012293	5141	-
NM_012293	5203	-
NM_012293	5440	-
NM_012293	5446	-
NM_012293	5614	-
NM_012293	5656	-
NM_012293	5691	-
NM_012293	5716	-
NM_012293	5767	-
NM_012293	5839	-
NM_012293	5888	-
NM_012293	5897	-
NM_012293	5975	-
NM_012293	5977	-
NM_012293	6024	-
NM_012293	6052	-
NM_012293	6115	-
NM_012293	6137	-
NM_012293	6176	-
NM_012293	6210	-
NM_012293	6303	-
NM_012293	6364	-
NM_012293	6370	-
NM_012293	6476	-
NM_012293	6508	-
NM_012293	6638	-
NM_012293	6643	-
NM_012293	6645	-
NM_012293	6677	-
NM_012293	6803	-
NM_012293	6845	-
NM_012293	6847	-
NR_002578	2	-
NR_002578	20	-
NR_002578	279	-
NR_002578	296	-
NR_002578	323	-
NR_002578	526	-
NR_002578	527	-
NR_002578	530	-
NR_002578	531	-
NR_002578	534	-
NR_002578	536	-
NR_002578	537	-
NR_002578	538	-
NR_002578	543	-
NR_002578	546	-
NR_002578	549	-
NR_002578	551	-
NR_002578	552	-
NR_002578	553	-
NR_002578	555	-
NR_002578	558	-
NR_002578	559	-
NR_002578	562	-
NR_002578	566	-
NR_002578	571	-
NR_002578	575	-
NR_002578	577	-
NR_002578	579	-
NR_002578	580	-
NR_002578	582	-
NR_002578	587	-
NR_002578	588	-
NR_002578	591	-
NR_002578	592	-
NR_002578	596	-
NR_002578	598	-
NR_002578	600	-
NR_002578	601	-
NR_002578	604	-
NR_002578	609	-
NR_002578	613	-
NR_002578	615	-
NR_002578	617	-
NR_002578	619	-
NR_002578	625	-
NM_017828	80	-
NM_017828	83	-
NM_017828	84	-
NM_017828	86	-
NM_017828	87	-
NM_017828	88	-
NM_017828	92	-
NM_017828	95	-
NM_017828	96	-
NM_017828	99	-
NM_017828	106	-
NM_017828	107	-
NM_017828	109	-
NM_017828	110	-
NM_017828	111	-
NM_017828	116	-
NM_017828	119	-
NM_017828	127	-
NM_017828	130	-
NM_017828	132	-
NM_017828	143	-
NM_017828	146	-
NM_017828	148	-
NM_017828	150	-
NM_017828	156	-
NM_017828	157	-
NM_017828	159	-
NM_017828	164	-
NM_017828	166	-
NM_017828	168	-
NM_017828	169	-
NM_017828	173	-
NM_017828	176	-
NM_017828	178	-
NM_017828	245	-
NM_017828	299	-
NM_017828	676	-
NM_017828	771	-
NM_017828	794	-
NM_017828	829	-
NM_017828	898	-
NM_001293212	94	-
NM_001293212	120	-
NM_001293212	123	-
NM_001293212	257	-
NM_001293212	317	-
NM_001293212	320	-
NM_001293212	329	-
NM_001293212	352	-
NM_001293212	451	-
NM_001293212	532	-
NM_001293212	545	-
NM_001293212	694	-
NM_001293212	741	-
NM_001293212	787	-
NM_001293212	788	-
NM_001293212	790	-
NM_001293212	791	-
NM_001293212	794	-
NM_001293212	798	-
NM_001293212	799	-
NM_001293212	800	-
NM_001293212	803	-
NM_001293212	817	-
NM_001293212	823	-
NM_001293212	824	-
NM_001293212	828	-
NM_001293212	830	-
NM_001293212	835	-
NM_001293212	836	-
NM_001293212	845	-
NM_001293212	846	-
NM_001293212	861	-
NM_001293212	865	-
NM_001293212	872	-
NM_001293212	878	-
NM_001293212	883	-
NM_001293212	884	-
NM_001293212	885	-
NM_001293212	886	-
NM_001293212	902	-
NM_001293212	932	-
NM_001293212	936	-
NM_001293212	939	-
NM_001293212	941	-
NM_001293212	944	-
NM_001293212	946	-
NM_001293212	947	-
NM_001293212	953	-
NM_001293212	955	-
NM_001293212	958	-
NM_001293212	964	-
NM_001293212	967	-
NM_001293212	970	-
NM_001293212	975	-
NM_001293212	978	-
NM_001293212	982	-
NM_001293212	985	-
NM_001293212	990	-
NM_001293212	994	-
NM_001293212	997	-
NM_001293212	1000	-
NM_001293212	1003	-
NM_001293212	1004	-
NM_001293212	1006	-
NM_001293212	1009	-
NM_001293212	1014	-
NM_001293212	1015	-
NM_001293212	1018	-
NM_001293212	1022	-
NM_001293212	1026	-
NM_001293212	1027	-
NM_001293212	1029	-
NM_001293212	1031	-
NM_001293212	1032	-
NM_001293212	1033	-
NM_001293212	1060	-
NM_001293212	1091	-
NM_001293212	1276	-
NM_001293212	1304	-
NM_001293212	1305	-
NM_001293212	1307	-
NM_001293212	1308	-
NM_001293212	1311	-
NM_001293212	1316	-
NM_001293212	1317	-
NM_001293212	1332	-
NM_001293212	1333	-
NM_001293212	1334	-
NM_001293212	1337	-
NM_001293212	1338	-
NM_001293212	1340	-
NM_001293212	1341	-
NM_001293212	1342	-
NM_001293212	1345	-
NM_001293212	1350	-
NM_001293212	1352	-
NM_001293212	1355	-
NM_001293212	1358	-
NM_001293212	1359	-
NM_001293212	1360	-
NM_001293212	1363	-
NM_001293212	1366	-
NM_001293212	1370	-
NM_001293212	1374	-
NM_001293212	1389	-
NM_001293212	1393	-
NM_001293212	1399	-
NM_001293212	1403	-
NM_001293212	1404	-
NM_001293212	1406	-
NM_001293212	1409	-
NM_001293212	1410	-
NM_001293212	1412	-
NM_001293212	1414	-
NM_001293212	1415	-
NM_001293212	1417	-
NM_001293212	1418	-
NM_001293212	1419	-
NM_001293212	1475	-
NM_001293212	1503	-
NM_001293212	1609	-
NM_001293212	1613	-
NM_001293212	1616	-
NM_001293212	1622	-
NM_001293212	1625	-
NM_001293212	1629	-
NM_001293212	1637	-
NM_001293212	1641	-
NM_001293212	1643	-
NM_001293212	1647	-
NM_001293212	1653	-
NM_001293212	1659	-
NM_001293212	1660	-
NM_001293212	1669	-
NM_001293212	1674	-
NM_001293212	1676	-
NM_001293212	1678	-
NM_001293212	1680	-
NM_001293212	1683	-
NM_001293212	1684	-
NM_001293212	1687	-
NM_001293212	1693	-
NM_001293212	1697	-
NM_001293212	1702	-
NM_001293212	1732	-
NM_001293212	1748	-
NM_001293212	1794	-
NM_001293212	1803	-
NM_001293212	1972	-
NM_001293212	1977	-
NM_001293212	2135	-
NM_001293212	2144	-
NM_001293212	2166	-
NM_001293212	2180	-
NM_001293212	2251	-
NM_001293212	2273	-
NM_001293212	2368	-
NM_001293212	2372	-
NM_001293212	2408	-
NM_001293212	2462	-
NM_001293212	2472	-
NM_001293212	2518	-
NM_001293212	2630	-
NM_001293212	2678	-
NM_001199973	230	-
NM_001199973	294	-
NM_001199973	337	-
NM_001199973	339	-
NM_001199973	345	-
NM_001199973	348	-
NM_001199973	350	-
NM_001199973	352	-
NM_001199973	354	-
NM_001199973	355	-
NM_001199973	356	-
NM_001199973	361	-
NM_001199973	362	-
NM_001199973	363	-
NM_001199973	373	-
NM_001199973	382	-
NM_001199973	384	-
NM_001199973	386	-
NM_001199973	390	-
NM_001199973	391	-
NM_001199973	396	-
NM_001199973	405	-
NM_001199973	412	-
NM_001199973	413	-
NM_001199973	414	-
NM_001199973	417	-
NM_001199973	420	-
NM_001199973	426	-
NM_001199973	427	-
NM_001199973	429	-
NM_001199973	430	-
NM_001199973	431	-
NM_001199973	432	-
NM_001199973	490	-
NM_001199973	499	-
NM_001199973	736	-
NM_001199973	766	-
NM_001199973	890	-
NM_001199973	907	-
NM_001199973	1000	-
NM_001199973	1014	-
NM_001199973	1091	-
NM_001199973	1260	-
NM_001199973	1279	-
NM_001199973	1282	-
NM_001199973	1286	-
NM_001199973	1288	-
NM_001199973	1297	-
NM_001199973	1298	-
NM_001199973	1301	-
NM_001199973	1303	-
NM_001199973	1304	-
NM_001199973	1305	-
NM_001199973	1306	-
NM_001199973	1317	-
NM_001199973	1319	-
NM_001199973	1320	-
NM_001199973	1323	-
NM_001199973	1327	-
NM_001199973	1331	-
NM_001199973	1332	-
NM_001199973	1343	-
NM_001199973	1347	-
NM_001199973	1349	-
NM_001199973	1350	-
NM_001199973	1354	-
NM_001199973	1360	-
NM_001199973	1364	-
NM_001199973	1365	-
NM_001199973	1369	-
NM_001199973	1370	-
NM_001199973	1371	-
NM_001199973	1372	-
NM_001199973	1373	-
NM_001199973	1376	-
NM_001199973	1386	-
NM_001199973	1467	-
NM_001199973	1472	-
NM_001199973	1603	-
NM_001199973	1617	-
NM_001199973	1725	-
NM_001199973	1789	-
NM_001199973	2007	-
NM_001199973	2065	-
NM_001199973	2161	-
NM_001199973	2165	-
NM_001199973	2198	-
NM_001199973	2228	-
NM_001199973	2235	-
NM_001199973	2292	-
NM_001199973	2384	-
NM_001199973	2409	-
NM_001199973	2521	-
NM_032116	214	-
NM_032116	273	-
NM_032116	443	-
NM_032116	505	-
NM_032116	538	-
NM_032116	612	-
NM_032116	644	-
NM_032116	683	-
NM_032116	697	-
NM_032116	787	-
NM_032116	933	-
NM_032116	960	-
NM_032116	1045	-
NM_032116	1286	-
NM_032116	1524	-
NM_032116	1552	-
NM_032116	1553	-
NM_032116	1555	-
NM_032116	1556	-
NM_032116	1557	-
NM_032116	1559	-
NM_032116	1561	-
NM_032116	1566	-
NM_032116	1571	-
NM_032116	1576	-
NM_032116	1584	-
NM_032116	1587	-
NM_032116	1591	-
NM_032116	1594	-
NM_032116	1601	-
NM_032116	1603	-
NM_032116	1610	-
NM_032116	1617	-
NM_032116	1620	-
NM_032116	1621	-
NM_032116	1623	-
NM_032116	1624	-
NM_032116	1629	-
NM_032116	1631	-
NM_032116	1634	-
NM_032116	1635	-
NM_032116	1639	-
NM_032116	1640	-
NM_032116	1645	-
NM_032116	1647	-
NM_032116	1649	-
NM_032116	1656	-
NM_032116	1679	-
NM_032116	1769	-
NM_032116	1894	-
NM_032116	1941	-
NM_032116	1986	-
NM_032116	2089	-
NM_032116	2185	-
NM_032116	2208	-
NM_032116	2296	-
NM_032116	2381	-
NM_032116	2473	-
NM_032116	2480	-
NM_032116	2514	-
NM_032116	2524	-
NM_032116	2525	-
NM_032116	2624	-
NM_032116	2710	-
NM_032116	2728	-
NM_032116	2821	-
NM_032116	2937	-
NM_032116	3003	-
NM_032116	3113	-
NM_032116	3203	-
NM_032116	3217	-
NM_032116	3322	-
NM_032116	3390	-
NM_032116	3395	-
NM_032116	3399	-
NM_032116	3536	-
NM_032116	3610	-
NM_032116	3625	-
NM_032116	3684	-
NM_032116	3757	-
NM_032116	4006	-
NM_032116	4126	-
NM_032116	4177	-
NM_032116	4210	-
NM_032116	4222	-
NM_032116	4297	-
NM_032116	4306	-
NM_032116	4309	-
NM_032116	4504	-
NM_032116	4509	-
NM_032116	4625	-
NM_032116	4630	-
NM_032116	4875	-
NM_032116	4876	-
NM_032116	4916	-
NM_032116	4939	-
NM_032116	4988	-
NM_032116	5067	-
NM_032116	5105	-
NM_032116	5321	-
NM_032116	5334	-
NM_032116	5377	-
NM_032116	5391	-
NM_032116	5459	-
NM_032116	5494	-
NM_032116	5549	-
NM_032116	5640	-
NM_032116	5784	-
NM_032116	5813	-
NM_032116	5843	-
NM_032116	5866	-
NM_032116	5979	-
NM_032116	5983	-
NM_032116	6001	-
NM_032116	6159	-
NM_032116	6226	-
NM_032116	6403	-
NM_032116	6487	-
NM_032116	6489	-
NM_032116	6579	-
NM_032116	6605	-
NM_032116	6631	-
NM_032116	6643	-
NM_032116	6799	-
NM_032116	6876	-
NM_032116	7017	-
NM_032116	7151	-
NM_032116	7225	-
NM_032116	7229	-
NM_032116	7245	-
NM_032116	7278	-
NM_032116	7413	-
NM_032116	7469	-
NM_032116	7550	-
NM_000426	34	-
NM_000426	47	-
NM_000426	118	-
NM_000426	361	-
NM_000426	362	-
NM_000426	382	-
NM_000426	424	-
NM_000426	437	-
NM_000426	453	-
NM_000426	555	-
NM_000426	560	-
NM_000426	606	-
NM_000426	673	-
NM_000426	722	-
NM_000426	747	-
NM_000426	753	-
NM_000426	898	-
NM_000426	899	-
NM_000426	946	-
NM_000426	1011	-
NM_000426	1039	-
NM_000426	1048	-
NM_000426	1155	-
NM_000426	1333	-
NM_000426	1379	-
NM_000426	1381	-
NM_000426	1384	-
NM_000426	1387	-
NM_000426	1394	-
NM_000426	1396	-
NM_000426	1402	-
NM_000426	1403	-
NM_000426	1408	-
NM_000426	1409	-
NM_000426	1410	-
NM_000426	1412	-
NM_000426	1414	-
NM_000426	1421	-
NM_000426	1423	-
NM_000426	1432	-
NM_000426	1433	-
NM_000426	1441	-
NM_000426	1448	-
NM_000426	1450	-
NM_000426	1452	-
NM_000426	1453	-
NM_000426	1454	-
NM_000426	1457	-
NM_000426	1459	-
NM_000426	1460	-
NM_000426	1464	-
NM_000426	1469	-
NM_000426	1470	-
NM_000426	1471	-
NM_000426	1475	-
NM_000426	1526	-
NM_000426	1599	-
NM_000426	1646	-
NM_000426	1703	-
NM_000426	1716	-
NM_000426	1717	-
NM_000426	1804	-
NM_000426	1857	-
NM_000426	1931	-
NM_000426	2015	-
NM_000426	2071	-
NM_000426	2102	-
NM_000426	2255	-
NM_000426	2280	-
NM_000426	2358	-
NM_000426	2359	-
NM_000426	2430	-
NM_000426	2473	-
NM_000426	2543	-
NM_000426	2822	-
NM_000426	2848	-
NM_000426	3011	-
NM_000426	3026	-
NM_000426	3138	-
NM_000426	3216	-
NM_000426	3265	-
NM_000426	3311	-
NM_000426	3358	-
NM_000426	3483	-
NM_000426	3541	-
NM_000426	3615	-
NM_000426	3796	-
NM_000426	3878	-
NM_000426	3885	-
NM_000426	3901	-
NM_000426	3902	-
NM_000426	4006	-
NM_000426	4010	-
NM_000426	4030	-
NM_000426	4119	-
NM_000426	4131	-
NM_000426	4229	-
NM_000426	4532	-
NM_000426	4563	-
NM_000426	4620	-
NM_000426	4632	-
NM_000426	4666	-
NM_000426	4670	-
NM_000426	4840	-
NM_000426	4853	-
NM_000426	4856	-
NM_000426	4954	-
NM_000426	5100	-
NM_000426	5140	-
NM_000426	5143	-
NM_000426	5264	-
NM_000426	5317	-
NM_000426	5490	-
NM_000426	5602	-
NM_000426	5638	-
NM_000426	5774	-
NM_000426	5865	-
NM_000426	5922	-
NM_000426	5936	-
NM_000426	6174	-
NM_000426	6261	-
NM_000426	6277	-
NM_000426	6367	-
NM_000426	6398	-
NM_000426	6656	-
NM_000426	6775	-
NM_000426	6978	-
NM_000426	7000	-
NM_000426	7010	-
NM_000426	7244	-
NM_000426	7302	-
NM_000426	7612	-
NM_000426	7716	-
NM_000426	7726	-
NM_000426	7745	-
NM_000426	7762	-
NM_000426	7827	-
NM_000426	7878	-
NM_000426	8016	-
NM_000426	8080	-
NM_000426	8113	-
NM_000426	8173	-
NM_000426	8216	-
NM_000426	8427	-
NM_000426	8467	-
NM_000426	8595	-
NM_000426	8673	-
NM_000426	8700	-
NM_000426	8719	-
NM_000426	8820	-
NM_000426	8842	-
NM_000426	8906	-
NM_000426	8967	-
NM_000426	8993	-
NM_000426	9038	-
NM_000426	9064	-
NM_000426	9147	-
NM_000426	9181	-
NM_000426	9206	-
NM_000426	9317	-
NM_000426	9392	-
NM_000426	9445	-
NM_000426	9580	-
NM_000426	9613	-
NM_000426	9639	-
NM_000426	9701	-
NM_001276471	1	-
NM_001276471	22	-
NM_001276471	50	-
NM_001276471	236	-
NM_001276471	351	-
NM_001276471	526	-
NM_001276471	565	-
NM_001276471	637	-
NM_001276471	746	-
NM_001276471	803	-
NM_001276471	820	-
NM_001276471	868	-
NM_001276471	1036	-
NM_001276471	1099	-
NM_001276471	1275	-
NM_001276471	1328	-
NM_001276471	1374	-
NM_001276471	1415	-
NM_001276471	1425	-
NM_001276471	1450	-
NM_001276471	1508	-
NM_001276471	1619	-
NM_001276471	1700	-
NM_001276471	1709	-
NM_001276471	1848	-
NM_001276471	1871	-
NM_001276471	1931	-
NM_001276471	1942	-
NM_001276471	1964	-
NM_001276471	2006	-
NM_001276471	2170	-
NM_001276471	2256	-
NM_001276471	2257	-
NM_001276471	2258	-
NM_001276471	2260	-
NM_001276471	2261	-
NM_001276471	2266	-
NM_001276471	2267	-
NM_001276471	2268	-
NM_001276471	2270	-
NM_001276471	2273	-
NM_001276471	2275	-
NM_001276471	2277	-
NM_001276471	2279	-
NM_001276471	2281	-
NM_001276471	2282	-
NM_001276471	2284	-
NM_001276471	2285	-
NM_001276471	2287	-
NM_001276471	2288	-
NM_001276471	2292	-
NM_001276471	2296	-
NM_001276471	2307	-
NM_001276471	2313	-
NM_001276471	2323	-
NM_001276471	2326	-
NM_001276471	2328	-
NM_001276471	2329	-
NM_001276471	2330	-
NM_001276471	2337	-
NM_001276471	2338	-
NM_001276471	2339	-
NM_001276471	2346	-
NM_001276471	2482	-
NM_001276471	2512	-
NM_001276471	2568	-
NM_001276471	2760	-
NM_001276471	2884	-
NM_001276471	2896	-
NM_001276471	2982	-
NM_001276471	3029	-
NM_001276471	3031	-
NM_001276471	3070	-
NM_001276471	3200	-
NM_001276471	3418	-
NM_001276471	3686	-
NM_001276471	3746	-
NM_001276471	3867	-
NM_001276471	3892	-
NM_001276471	3897	-
NM_004535	44	-
NM_004535	118	-
NM_004535	173	-
NM_004535	187	-
NM_004535	214	-
NM_004535	321	-
NM_004535	410	-
NM_004535	766	-
NM_004535	798	-
NM_004535	875	-
NM_004535	1105	-
NM_004535	1206	-
NM_004535	1220	-
NM_004535	1381	-
NM_004535	1401	-
NM_004535	1448	-
NM_004535	1463	-
NM_004535	1507	-
NM_004535	1576	-
NM_004535	1652	-
NM_004535	1657	-
NM_004535	1713	-
NM_004535	1743	-
NM_004535	1865	-
NM_004535	2026	-
NM_004535	2030	-
NM_004535	2073	-
NM_004535	2100	-
NM_004535	2126	-
NM_004535	2129	-
NM_004535	2136	-
NM_004535	2137	-
NM_004535	2140	-
NM_004535	2141	-
NM_004535	2144	-
NM_004535	2145	-
NM_004535	2146	-
NM_004535	2149	-
NM_004535	2151	-
NM_004535	2157	-
NM_004535	2159	-
NM_004535	2168	-
NM_004535	2169	-
NM_004535	2172	-
NM_004535	2175	-
NM_004535	2180	-
NM_004535	2182	-
NM_004535	2186	-
NM_004535	2187	-
NM_004535	2191	-
NM_004535	2193	-
NM_004535	2203	-
NM_004535	2204	-
NM_004535	2205	-
NM_004535	2207	-
NM_004535	2209	-
NM_004535	2214	-
NM_004535	2215	-
NM_004535	2219	-
NM_004535	2220	-
NM_004535	2252	-
NM_004535	2320	-
NM_004535	2444	-
NM_004535	2491	-
NM_004535	2535	-
NM_004535	2567	-
NM_004535	2586	-
NM_004535	2600	-
NM_004535	2620	-
NM_004535	2697	-
NM_004535	2891	-
NM_004535	2941	-
NM_004535	3041	-
NM_004535	3092	-
NM_004535	3248	-
NM_004535	3371	-
NM_004535	3375	-
NM_004535	3381	-
NM_004535	3383	-
NM_004535	3463	-
NM_004535	3571	-
NM_004535	3613	-
NM_004535	3633	-
NM_004535	3758	-
NM_004535	3841	-
NM_004535	4159	-
NM_004535	4274	-
NM_004535	4311	-
NM_004535	4507	-
NM_004535	4518	-
NM_004535	4545	-
NM_004535	4579	-
NM_004535	4818	-
NM_004535	4860	-
NM_004535	5020	-
NM_004535	5037	-
NM_004535	5073	-
NM_004535	5105	-
NM_004535	5250	-
NM_004535	5271	-
NM_004535	5290	-
NM_004535	5295	-
NM_004535	5501	-
NM_001286084	50	-
NM_001286084	82	-
NM_001286084	183	-
NM_001286084	337	-
NM_001286084	365	-
NM_001286084	395	-
NM_001286084	407	-
NM_001286084	519	-
NM_001286084	520	-
NM_001286084	521	-
NM_001286084	526	-
NM_001286084	528	-
NM_001286084	537	-
NM_001286084	538	-
NM_001286084	540	-
NM_001286084	542	-
NM_001286084	547	-
NM_001286084	552	-
NM_001286084	560	-
NM_001286084	564	-
NM_001286084	566	-
NM_001286084	570	-
NM_001286084	574	-
NM_001286084	576	-
NM_001286084	577	-
NM_001286084	580	-
NM_001286084	582	-
NM_001286084	583	-
NM_001286084	586	-
NM_001286084	588	-
NM_001286084	593	-
NM_001286084	594	-
NM_001286084	596	-
NM_001286084	602	-
NM_001286084	605	-
NM_001286084	608	-
NM_001286084	611	-
NM_001286084	615	-
NM_001286084	619	-
NM_001286084	665	-
NM_001286084	761	-
NM_001286084	934	-
NM_001286084	949	-
NM_001286084	1134	-
NM_001286084	1223	-
NM_001286084	1235	-
NM_001286084	1292	-
NM_001286084	1320	-
NM_080738	155	-
NM_080738	162	-
NM_080738	325	-
NM_080738	332	-
NM_080738	343	-
NM_080738	348	-
NM_080738	445	-
NM_080738	482	-
NM_080738	492	-
NM_080738	541	-
NM_080738	548	-
NM_080738	574	-
NM_080738	625	-
NM_080738	655	-
NM_080738	735	-
NM_080738	952	-
NM_080738	971	-
NM_080738	1058	-
NM_080738	1151	-
NM_080738	1210	-
NM_080738	1359	-
NM_080738	1368	-
NM_080738	1371	-
NM_080738	1379	-
NM_080738	1381	-
NM_080738	1386	-
NM_080738	1387	-
NM_080738	1388	-
NM_080738	1389	-
NM_080738	1391	-
NM_080738	1393	-
NM_080738	1394	-
NM_080738	1397	-
NM_080738	1400	-
NM_080738	1401	-
NM_080738	1403	-
NM_080738	1405	-
NM_080738	1406	-
NM_080738	1408	-
NM_080738	1411	-
NM_080738	1412	-
NM_080738	1413	-
NM_080738	1416	-
NM_080738	1419	-
NM_080738	1425	-
NM_080738	1427	-
NM_080738	1428	-
NM_080738	1429	-
NM_080738	1440	-
NM_080738	1452	-
NM_080738	1456	-
NM_080738	1459	-
NM_080738	1461	-
NM_080738	1463	-
NM_080738	1467	-
NM_080738	1471	-
NM_080738	1608	-
NM_080738	1610	-
NM_080738	1613	-
NM_080738	1616	-
NM_080738	1620	-
NM_080738	1622	-
NM_080738	1626	-
NM_080738	1629	-
NM_080738	1630	-
NM_080738	1632	-
NM_080738	1633	-
NM_080738	1635	-
NM_080738	1636	-
NM_080738	1638	-
NM_080738	1641	-
NM_080738	1644	-
NM_080738	1648	-
NM_080738	1649	-
NM_080738	1650	-
NM_080738	1655	-
NM_080738	1662	-
NM_080738	1670	-
NM_080738	1671	-
NM_080738	1680	-
NM_080738	1681	-
NM_080738	1683	-
NM_080738	1684	-
NM_080738	1686	-
NM_080738	1689	-
NM_080738	1693	-
NM_080738	1701	-
NM_080738	1702	-
NM_080738	1727	-
NM_080738	1803	-
NM_080738	1838	-
NM_080738	1987	-
NM_080738	1988	-
NM_080738	1989	-
NM_080738	1991	-
NM_080738	1992	-
NM_080738	1993	-
NM_080738	2000	-
NM_080738	2003	-
NM_080738	2004	-
NM_080738	2007	-
NM_080738	2008	-
NM_080738	2010	-
NM_080738	2018	-
NM_080738	2022	-
NM_080738	2025	-
NM_080738	2027	-
NM_080738	2036	-
NM_080738	2053	-
NM_080738	2055	-
NM_080738	2057	-
NM_080738	2059	-
NM_080738	2060	-
NM_080738	2066	-
NM_080738	2068	-
NM_080738	2070	-
NM_080738	2072	-
NM_080738	2075	-
NM_080738	2452	-
NM_080738	2483	-
NM_080738	2667	-
NM_080738	2791	-
NM_080738	2881	-
NM_001875	70	-
NM_001875	126	-
NM_001875	152	-
NM_001875	245	-
NM_001875	702	-
NM_001875	754	-
NM_001875	841	-
NM_001875	863	-
NM_001875	918	-
NM_001875	1020	-
NM_001875	1130	-
NM_001875	1362	-
NM_001875	1412	-
NM_001875	1421	-
NM_001875	1423	-
NM_001875	1438	-
NM_001875	1440	-
NM_001875	1441	-
NM_001875	1442	-
NM_001875	1451	-
NM_001875	1453	-
NM_001875	1455	-
NM_001875	1458	-
NM_001875	1460	-
NM_001875	1461	-
NM_001875	1466	-
NM_001875	1468	-
NM_001875	1471	-
NM_001875	1472	-
NM_001875	1474	-
NM_001875	1477	-
NM_001875	1478	-
NM_001875	1479	-
NM_001875	1480	-
NM_001875	1483	-
NM_001875	1485	-
NM_001875	1486	-
NM_001875	1489	-
NM_001875	1491	-
NM_001875	1496	-
NM_001875	1498	-
NM_001875	1502	-
NM_001875	1503	-
NM_001875	1504	-
NM_001875	1506	-
NM_001875	1509	-
NM_001875	1510	-
NM_001875	1642	-
NM_001875	1660	-
NM_001875	1696	-
NM_001875	1725	-
NM_001875	1783	-
NM_001875	1799	-
NM_001875	1834	-
NM_001875	1887	-
NM_001875	1961	-
NM_001875	2042	-
NM_001875	2050	-
NM_001875	2104	-
NM_001875	2117	-
NM_001875	2209	-
NM_001875	2325	-
NM_001875	2378	-
NM_001875	2426	-
NM_001875	2461	-
NM_001875	2463	-
NM_001875	2675	-
NM_001875	2769	-
NM_001875	2869	-
NM_001875	2948	-
NM_001875	2959	-
NM_001875	3010	-
NM_001875	3030	-
NM_001875	3123	-
NM_001875	3155	-
NM_001875	3158	-
NM_001875	3159	-
NM_001875	3160	-
NM_001875	3164	-
NM_001875	3168	-
NM_001875	3169	-
NM_001875	3171	-
NM_001875	3174	-
NM_001875	3177	-
NM_001875	3182	-
NM_001875	3183	-
NM_001875	3184	-
NM_001875	3186	-
NM_001875	3188	-
NM_001875	3192	-
NM_001875	3194	-
NM_001875	3195	-
NM_001875	3196	-
NM_001875	3197	-
NM_001875	3198	-
NM_001875	3204	-
NM_001875	3209	-
NM_001875	3213	-
NM_001875	3219	-
NM_001875	3224	-
NM_001875	3229	-
NM_001875	3234	-
NM_001875	3235	-
NM_001875	3240	-
NM_001875	3241	-
NM_001875	3242	-
NM_001875	3245	-
NM_001875	3248	-
NM_001875	3250	-
NM_001875	3255	-
NM_001875	3256	-
NM_001875	3257	-
NM_001875	3376	-
NM_001875	3409	-
NM_001875	3411	-
NM_001875	3448	-
NM_001875	3458	-
NM_001875	3463	-
NM_001875	3465	-
NM_001875	3469	-
NM_001875	3472	-
NM_001875	3473	-
NM_001875	3476	-
NM_001875	3479	-
NM_001875	3481	-
NM_001875	3486	-
NM_001875	3488	-
NM_001875	3489	-
NM_001875	3491	-
NM_001875	3492	-
NM_001875	3493	-
NM_001875	3499	-
NM_001875	3503	-
NM_001875	3507	-
NM_001875	3509	-
NM_001875	3510	-
NM_001875	3514	-
NM_001875	3516	-
NM_001875	3519	-
NM_001875	3522	-
NM_001875	3525	-
NM_001875	3526	-
NM_001875	3531	-
NM_001875	3534	-
NM_001875	3535	-
NM_001875	3538	-
NM_001875	3539	-
NM_001875	3541	-
NM_001875	3546	-
NM_001875	3547	-
NM_001875	3548	-
NM_001875	3553	-
NM_001875	3555	-
NM_001875	3556	-
NM_001875	3558	-
NM_001875	3593	-
NM_001875	3610	-
NM_001875	3702	-
NM_001875	3784	-
NM_001875	3831	-
NM_001875	3954	-
NM_001875	3966	-
NM_001875	4057	-
NM_001875	4058	-
NM_001875	4181	-
NM_001875	4220	-
NM_001875	4260	-
NM_001875	4325	-
NM_001875	4336	-
NM_001875	4338	-
NM_001875	4357	-
NM_001875	4434	-
NM_001875	4540	-
NM_001875	4669	-
NM_001875	4849	-
NM_001875	4877	-
NM_001875	4907	-
NM_001875	5029	-
NM_001875	5151	-
NM_001875	5206	-
NM_001875	5328	-
NM_001875	5371	-
NM_001875	5487	-
NM_001875	5768	-
NM_005499	38	-
NM_005499	89	-
NM_005499	280	-
NM_005499	287	-
NM_005499	600	-
NM_005499	602	-
NM_005499	608	-
NM_005499	642	-
NM_005499	652	-
NM_005499	853	-
NM_005499	906	-
NM_005499	935	-
NM_005499	971	-
NM_005499	978	-
NM_005499	1173	-
NM_005499	1300	-
NM_005499	1304	-
NM_005499	1345	-
NM_005499	1351	-
NM_005499	1360	-
NM_005499	1379	-
NM_005499	1391	-
NM_005499	1393	-
NM_005499	1394	-
NM_005499	1397	-
NM_005499	1398	-
NM_005499	1399	-
NM_005499	1400	-
NM_005499	1403	-
NM_005499	1404	-
NM_005499	1417	-
NM_005499	1418	-
NM_005499	1422	-
NM_005499	1423	-
NM_005499	1424	-
NM_005499	1425	-
NM_005499	1426	-
NM_005499	1430	-
NM_005499	1432	-
NM_005499	1436	-
NM_005499	1439	-
NM_005499	1441	-
NM_005499	1443	-
NM_005499	1444	-
NM_005499	1447	-
NM_005499	1448	-
NM_005499	1449	-
NM_005499	1452	-
NM_005499	1453	-
NM_005499	1456	-
NM_005499	1457	-
NM_005499	1458	-
NM_005499	1460	-
NM_005499	1463	-
NM_005499	1471	-
NM_005499	1473	-
NM_005499	1477	-
NM_005499	1478	-
NM_005499	1482	-
NM_005499	1483	-
NM_005499	1639	-
NM_005499	1702	-
NM_005499	1943	-
NM_005499	2141	-
NM_005499	2355	-
NM_005499	2374	-
NM_005499	2416	-
NM_005499	2427	-
NM_005499	2541	-
NM_006098	153	-
NM_006098	154	-
NM_006098	160	-
NM_006098	161	-
NM_006098	163	-
NM_006098	168	-
NM_006098	170	-
NM_006098	171	-
NM_006098	176	-
NM_006098	180	-
NM_006098	182	-
NM_006098	185	-
NM_006098	187	-
NM_006098	190	-
NM_006098	194	-
NM_006098	195	-
NM_006098	201	-
NM_006098	206	-
NM_006098	210	-
NM_006098	212	-
NM_006098	217	-
NM_006098	220	-
NM_006098	221	-
NM_006098	222	-
NM_006098	228	-
NM_006098	229	-
NM_006098	230	-
NM_006098	235	-
NM_006098	238	-
NM_006098	239	-
NM_006098	240	-
NM_006098	241	-
NM_006098	245	-
NM_006098	249	-
NM_006098	250	-
NM_006098	251	-
NM_006098	280	-
NM_006098	337	-
NM_006098	390	-
NM_006098	466	-
NM_006098	513	-
NM_006098	743	-
NM_006098	750	-
NM_006098	774	-
NM_006098	847	-
NM_006098	848	-
NM_006098	871	-
NM_006098	953	-
NM_006098	954	-
NM_006098	960	-
NM_006098	961	-
NM_006098	965	-
NM_006098	966	-
NM_006098	968	-
NM_006098	969	-
NM_006098	972	-
NM_006098	975	-
NM_006098	976	-
NM_006098	979	-
NM_006098	980	-
NM_006098	985	-
NM_006098	994	-
NM_006098	1000	-
NM_006098	1006	-
NM_006098	1014	-
NM_006098	1021	-
NM_006098	1025	-
NM_006098	1026	-
NM_006098	1030	-
NM_006098	1032	-
NM_006098	1034	-
NM_006098	1038	-
NM_006098	1039	-
NM_006098	1040	-
NM_006098	1041	-
NM_006098	1044	-
NM_006098	1045	-
NM_006098	1046	-
NM_006098	1048	-
NM_138714	72	-
NM_138714	98	-
NM_138714	145	-
NM_138714	419	-
NM_138714	429	-
[truncated: 25,365 more rows]

## Sheet: S5
Table S5. Training set for individual HEK293.
RefSeq ID	Position	Class
NR_002775	1570	+
NM_003352	871	+
NM_207422	902	+
NM_005336	1255	+
NM_005336	1303	+
NR_002308	374	+
NM_017432	568	+
NM_001270399	978	+
NM_001270399	1505	+
NM_001270399	1654	+
NM_001270399	1865	+
NM_001686	960	+
NM_001686	968	+
NM_001686	969	+
NM_001686	971	+
NM_003299	159	+
NM_003757	315	+
NM_003757	767	+
NM_001278639	763	+
NM_001278595	810	+
NM_001278595	2872	+
NM_006305	562	+
NM_006305	564	+
NM_004450	134	+
NR_002944	724	+
NM_001469	1721	+
NM_001098504	1239	+
NM_007104	540	+
NM_007104	562	+
NM_001967	1033	+
NM_004446	293	+
NM_004446	4780	+
NM_002018	2577	+
NM_001113490	1892	+
NM_001127192	548	+
NM_001127192	549	+
NM_001190452	1243	+
NM_001190452	1396	+
NM_000034	1290	+
NM_000034	1456	+
NM_000034	1499	+
NM_000034	1539	+
NM_000034	2324	+
NM_001297565	461	+
NR_003038	199	+
NM_005801	382	+
NM_005801	1196	+
NM_005801	1197	+
NM_006815	1213	+
NM_004553	78	+
NM_001636	311	+
NM_001636	313	+
NM_001636	571	+
NM_001636	796	+
NM_001636	908	+
NM_001636	1014	+
NM_001402	110	+
NM_001402	115	+
NM_001402	357	+
NM_001402	359	+
NM_001402	396	+
NM_001402	407	+
NM_001402	408	+
NM_001402	410	+
NM_001402	411	+
NM_001402	821	+
NM_001402	1037	+
NM_001402	1038	+
NM_001402	1314	+
NM_001402	1315	+
NM_001402	1316	+
NM_001402	1317	+
NM_001402	1358	+
NM_001402	1361	+
NM_001402	1516	+
NM_001402	1520	+
NM_004152	422	+
NM_004152	880	+
NM_006098	243	+
NM_006098	466	+
NM_006098	650	+
NM_006098	997	+
NM_006098	999	+
NM_006098	1001	+
NM_005762	811	+
NM_001011	480	+
NR_003144	391	+
NR_003144	393	+
NM_006836	7497	+
NM_001025071	594	+
NM_001025071	737	+
NM_001961	37	+
NM_001961	194	+
NM_001961	195	+
NM_001961	614	+
NM_001961	1632	+
NM_001961	2658	+
NM_001961	2737	+
NM_001961	2750	+
NM_000967	380	+
NM_000967	382	+
NM_000967	637	+
NM_000967	697	+
NM_000967	699	+
NM_000967	724	+
NM_000967	1060	+
NM_001101	126	+
NM_001101	133	+
NM_001101	327	+
NM_001101	646	+
NM_001101	1225	+
NM_001101	1226	+
NM_001101	1774	+
NM_005998	227	+
NM_005998	1596	+
NM_005998	1953	+
NM_001164261	558	+
NM_001277224	1425	+
NM_001174097	13	+
NM_001174097	845	+
NM_001286272	671	+
NM_001286272	933	+
NM_001286272	1199	+
NM_001286272	1202	+
NM_001271969	413	+
NM_001271969	434	+
NM_001271969	506	+
NM_000942	375	+
NM_014765	3068	+
NM_012403	381	+
NM_001037637	726	+
NM_001746	1476	+
NM_001260506	272	+
NM_001260506	424	+
NM_001260506	426	+
NM_001260506	591	+
NM_001260506	743	+
NM_033625	2	+
NM_033625	317	+
NR_046235	3735	+
NR_046235	3826	+
NR_046235	3994	+
NR_046235	5016	+
NR_046235	6614	+
NR_046235	6650	+
NR_046235	6651	+
NR_046235	6675	+
NR_046235	8090	+
NR_046235	8091	+
NR_046235	8140	+
NR_046235	8213	+
NR_046235	8214	+
NR_046235	8215	+
NR_046235	8281	+
NR_046235	8289	+
NR_046235	9110	+
NR_046235	9225	+
NR_046235	9229	+
NR_046235	9446	+
NR_046235	9518	+
NR_046235	9520	+
NR_046235	9533	+
NR_046235	9549	+
NR_046235	9563	+
NR_046235	9626	+
NR_046235	9758	+
NR_046235	9824	+
NR_046235	9848	+
NR_046235	9859	+
NR_046235	10014	+
NR_046235	10201	+
NR_046235	10203	+
NR_046235	10512	+
NR_046235	10513	+
NR_046235	10516	+
NR_046235	10517	+
NR_046235	10518	+
NR_046235	10761	+
NR_046235	10763	+
NR_046235	10785	+
NR_046235	10800	+
NR_046235	11527	+
NR_046235	11534	+
NR_046235	11560	+
NR_046235	11622	+
NR_046235	11639	+
NR_046235	11706	+
NR_046235	11713	+
NR_046235	11845	+
NR_046235	11846	+
NR_046235	11851	+
NR_046235	11865	+
NR_046235	12186	+
NR_046235	12227	+
NR_046235	12239	+
NR_046235	12357	+
NR_046235	12358	+
NR_046235	12359	+
NR_046235	12360	+
NR_046235	12415	+
NR_046235	12420	+
NR_046235	12444	+
NR_046235	12476	+
NR_046235	12492	+
NR_046235	12544	+
NR_046235	12548	+
NR_046235	12959	+
NR_046235	12960	+
NM_001007074	251	+
NM_001007074	299	+
NR_003271	60	+
NM_006082	689	+
NM_006082	821	+
NM_006082	825	+
NM_006082	826	+
NM_006082	970	+
NM_000972	777	+
NM_003380	1064	+
NM_003380	1232	+
NM_001152	772	+
NM_001152	775	+
NM_000978	245	+
NM_000978	246	+
NM_001034996	222	+
NM_001034996	257	+
NM_001034996	259	+
NM_001034996	262	+
NM_001034996	267	+
NM_001019	215	+
NM_001019	338	+
NM_178191	191	+
NM_001021	236	+
NM_001021	459	+
NM_001028	293	+
NM_001028	299	+
NM_001028	300	+
NM_019859	1638	+
NM_001618	3325	+
NM_001206796	868	+
NM_001206796	1605	+
NM_001206796	2533	+
NM_030928	1587	+
NM_001190470	294	+
NM_001190470	319	+
NM_001190470	959	+
NM_001190470	960	+
NM_001190470	961	+
NM_000969	46	+
NM_000969	70	+
NM_000969	543	+
NM_000969	796	+
NM_001007	252	+
NM_001007	342	+
NM_001007	408	+
NM_001007	411	+
NM_001007	610	+
NM_001007	761	+
NM_001007	925	+
NM_001039465	100	+
NR_026911	272	+
NM_002032	336	+
NM_002032	823	+
NM_001533	1311	+
NM_021009	633	+
NM_021009	1083	+
NM_021009	1089	+
NM_021009	1091	+
NM_021009	1317	+
NM_021009	1539	+
NM_021009	1545	+
NM_021009	1547	+
NM_021009	1553	+
NM_021009	1775	+
NM_021009	2231	+
NM_001959	1032	+
NM_016091	395	+
NM_016091	689	+
NM_016091	690	+
NM_002592	146	+
NM_003091	796	+
NM_000989	426	+
NM_000989	430	+
NM_000989	451	+
NM_032704	700	+
NM_032704	704	+
NM_032704	705	+
NM_032704	849	+
NM_001253384	559	+
NM_001253384	604	+
NM_001253384	732	+
NR_002591	56	+
NR_002803	418	+
NM_001436	656	+
NM_001436	657	+
NR_006882	167	+
NM_001013	243	+
NM_001165414	1033	+
NM_001165414	1144	+
NM_001165414	1622	+
NR_003287	167	+
NR_003287	216	+
NR_003287	289	+
NR_003287	290	+
NR_003287	291	+
NR_003287	357	+
NR_003287	1186	+
NR_003287	1188	+
NR_003287	1523	+
NR_003287	1525	+
NR_003287	1595	+
NR_003287	1597	+
NR_003287	1610	+
NR_003287	1626	+
NR_003287	1640	+
NR_003287	1703	+
NR_003287	1835	+
NR_003287	1901	+
NR_003287	1936	+
NR_003287	2091	+
NR_003287	2592	+
NR_003287	2593	+
NR_003287	2594	+
NR_003287	2595	+
NR_003287	2838	+
NR_003287	2862	+
NR_003287	2877	+
NR_003287	3607	+
NR_003287	3614	+
NR_003287	3628	+
NR_003287	3640	+
NR_003287	3702	+
NR_003287	3719	+
NR_003287	3793	+
NR_003287	3926	+
NR_003287	3931	+
NR_003287	3945	+
NR_003287	4266	+
NR_003287	4307	+
NR_003287	4319	+
NR_003287	4438	+
NR_003287	4439	+
NR_003287	4495	+
NR_003287	4500	+
NR_003287	4524	+
NR_003287	4556	+
NR_003287	4572	+
NR_003287	4628	+
NM_001024	124	+
NM_001024	128	+
NM_000837	657	+
NM_001664	334	+
NM_031157	592	+
NM_031157	769	+
NM_031157	1125	+
NM_031157	1312	+
NM_031266	556	+
NM_000484	2160	+
NM_001687	474	+
NM_004559	787	+
NM_001030	219	+
NM_001136134	174	+
NM_003011	1612	+
NM_022551	70	+
NM_022551	304	+
NM_022551	369	+
NM_001267699	281	+
NM_001009924	1441	+
NM_012423	190	+
NM_012423	327	+
NM_012423	379	+
NM_012423	380	+
NM_012423	381	+
NM_001078173	249	+
NM_001258026	745	+
NM_001258026	1252	+
NM_018955	657	+
NM_018955	885	+
NM_018955	1134	+
NM_018955	1203	+
NM_001022	389	+
NM_001022	431	+
NM_001022	433	+
NM_001022	482	+
NM_001022	618	+
NM_006325	860	+
NM_001286084	966	+
NM_019058	1558	+
NM_001190706	145	+
NM_001958	381	+
NM_012112	615	+
NM_001145408	1332	+
NM_001145408	1381	+
NM_001145408	2594	+
NM_001024662	780	+
NM_001024662	1050	+
NM_001024662	1052	+
NM_000981	624	+
NM_000981	704	+
NM_001190702	319	+
NM_001190702	960	+
NM_001190702	961	+
NM_001190702	1242	+
NM_031844	350	+
NM_019056	730	+
NM_001099285	205	+
NM_001270439	743	+
NM_001404	171	+
NM_001404	774	+
NM_001404	1110	+
NM_002568	488	+
NM_001024921	159	+
NM_001024921	184	+
NM_001024921	261	+
NM_001024921	366	+
NM_001024921	367	+
NM_001024921	378	+
NM_001024921	385	+
NM_001024921	708	+
NM_001257335	524	+
NM_002574	810	+
NM_004548	670	+
NM_001675	842	+
NM_001675	843	+
NM_001078171	253	+
NM_001823	276	+
NM_001823	745	+
NM_001823	917	+
NM_014402	42	+
NM_016139	723	+
NM_001142285	255	+
NM_001142285	516	+
NM_000980	271	+
NM_000980	311	+
NM_000980	312	+
NM_000980	335	+
NM_000980	381	+
NM_000980	521	+
NM_000999	79	+
NM_000999	348	+
NM_001017	130	+
NM_001017	283	+
NM_000291	1046	+
NM_000976	543	+
NM_000976	610	+
NM_000976	611	+
NM_000975	215	+
NM_000975	433	+
NR_006880	60	+
NM_001017963	3167	+
NM_000986	57	+
NM_000986	118	+
NM_000986	520	+
NM_007209	118	+
NM_001031	142	+
NM_001031	283	+
NM_017620	784	+
NM_001004419	1897	+
NM_001004419	1898	+
NM_001035267	374	+
NM_001035267	385	+
NM_001035267	489	+
NM_001035267	495	+
NM_001035267	504	+
NM_001207067	1479	+
NM_001207067	1483	+
NR_077246	770	+
NM_001183	499	+
NM_001009	496	+
NM_012426	4121	+
NM_001267809	963	+
NM_003400	3527	+
NM_012433	69	+
NM_001166285	1780	+
NM_001166285	1782	+
NM_002520	179	+
NM_002520	180	+
NM_002520	182	+
NM_002520	195	+
NM_002520	985	+
NM_002520	986	+
NM_003321	1528	+
NM_000997	122	+
NM_002295	689	+
NM_002295	691	+
NM_002295	692	+
NM_182961	17936	+
NM_002156	1502	+
NM_002156	1507	+
NM_002629	674	+
NM_002629	1672	+
NM_000988	100	+
NM_000988	329	+
NM_020962	2633	+
NM_031243	464	+
NM_003932	874	+
NM_000968	85	+
NM_000968	99	+
NM_000968	254	+
NM_000968	261	+
NM_000968	292	+
NM_000968	293	+
NM_000968	295	+
NM_000968	323	+
NM_000968	324	+
NM_000968	418	+
NM_000968	419	+
NM_000968	810	+
NM_002954	540	+
NM_002954	688	+
NM_002954	768	+
NM_002954	770	+
NM_001001973	385	+
NM_001001973	387	+
NM_033251	538	+
NM_033251	681	+
NM_033251	728	+
NM_015965	162	+
NM_005175	183	+
NM_005175	185	+
NM_001004	73	+
NM_001004	74	+
NM_001199954	819	+
NM_001199954	820	+
NM_001199954	822	+
NM_001199954	823	+
NM_001199954	1742	+
NM_001199954	1860	+
NM_001199954	1861	+
NM_006401	821	+
NM_001195831	1207	+
NM_015414	284	+
NM_015414	288	+
NM_015414	305	+
NM_005022	1020	+
NM_006013	265	+
NM_006013	281	+
NM_006013	797	+
NM_006743	1312	+
NM_001282337	407	+
NM_001282337	408	+
NM_001282337	2047	+
NM_001282337	2159	+
NM_001282337	2160	+
NM_001282337	2420	+
NM_000984	193	+
NM_001743	977	+
NM_001743	991	+
NR_002775	254	-
NR_002775	296	-
NR_002775	326	-
NR_002775	505	-
NR_002775	733	-
NR_002775	779	-
NR_002775	893	-
NR_002775	1131	-
NR_002775	1192	-
NR_002775	1209	-
NR_002775	1530	-
NR_002775	1531	-
NR_002775	1563	-
NR_002775	1589	-
NR_002775	1600	-
NR_002775	1601	-
NR_002775	1607	-
NR_002775	1678	-
NR_002775	1878	-
NR_002775	2003	-
NR_002775	2219	-
NR_002775	2617	-
NR_002775	2720	-
NR_002775	3380	-
NR_002775	3386	-
NR_002775	3499	-
NM_003352	264	-
NM_003352	290	-
NM_003352	306	-
NM_003352	465	-
NM_003352	829	-
NM_003352	830	-
NM_003352	842	-
NM_003352	852	-
NM_003352	854	-
NM_003352	855	-
NM_003352	900	-
NM_003352	1247	-
NM_003352	1259	-
NM_207422	80	-
NM_207422	181	-
NM_207422	277	-
NM_207422	284	-
NM_207422	714	-
NM_207422	857	-
NM_207422	865	-
NM_207422	869	-
NM_207422	886	-
NM_207422	897	-
NM_207422	904	-
NM_207422	913	-
NM_207422	916	-
NM_207422	930	-
NM_207422	932	-
NM_207422	952	-
NM_207422	988	-
NM_207422	1013	-
NM_207422	1079	-
NM_207422	1333	-
NM_207422	1345	-
NM_207422	1355	-
NM_207422	1425	-
NM_207422	1643	-
NM_207422	1941	-
NM_207422	2209	-
NM_207422	2235	-
NM_005336	348	-
NM_005336	810	-
NM_005336	1042	-
NM_005336	1064	-
NM_005336	1127	-
NM_005336	1210	-
NM_005336	1229	-
NM_005336	1243	-
NM_005336	1246	-
NM_005336	1270	-
NM_005336	1323	-
NM_005336	1325	-
NM_005336	1331	-
NM_005336	1339	-
NM_005336	1554	-
NM_005336	1556	-
NM_005336	1563	-
NM_005336	1660	-
NM_005336	1752	-
NM_005336	1786	-
NM_005336	2004	-
NM_005336	2132	-
NM_005336	2300	-
NM_005336	2468	-
NM_005336	2516	-
NM_005336	2689	-
NM_005336	2760	-
NM_005336	3055	-
NM_005336	3190	-
NM_005336	3433	-
NM_005336	3467	-
NM_005336	3661	-
NM_005336	3972	-
NM_005336	4219	-
NM_005336	4545	-
NM_005336	4551	-
NM_005336	4612	-
NM_005336	4751	-
NM_005336	4814	-
NM_005336	4946	-
NM_005336	5093	-
NM_005336	5180	-
NM_005336	5702	-
NM_005336	5794	-
NM_005336	6079	-
NM_005336	6152	-
NM_005336	6195	-
NM_005336	6207	-
NM_005336	6397	-
NR_002308	64	-
NR_002308	92	-
NR_002308	151	-
NR_002308	343	-
NR_002308	344	-
NR_002308	353	-
NR_002308	366	-
NR_002308	383	-
NR_002308	386	-
NR_002308	391	-
NR_002308	397	-
NR_002308	421	-
NR_002308	619	-
NR_002308	625	-
NR_002308	786	-
NM_017432	79	-
NM_017432	216	-
NM_017432	274	-
NM_017432	523	-
NM_017432	533	-
NM_017432	545	-
NM_017432	556	-
NM_017432	560	-
NM_017432	587	-
NM_017432	589	-
NM_017432	605	-
NM_017432	606	-
NM_017432	645	-
NM_017432	778	-
NM_017432	1159	-
NM_017432	1468	-
NM_017432	1583	-
NM_017432	1596	-
NM_001270399	38	-
NM_001270399	76	-
NM_001270399	101	-
NM_001270399	236	-
NM_001270399	356	-
NM_001270399	506	-
NM_001270399	608	-
NM_001270399	727	-
NM_001270399	730	-
NM_001270399	961	-
NM_001270399	965	-
NM_001270399	993	-
NM_001270399	1010	-
NM_001270399	1477	-
NM_001270399	1523	-
NM_001270399	1532	-
NM_001270399	1549	-
NM_001270399	1596	-
NM_001270399	1657	-
NM_001270399	1672	-
NM_001270399	1674	-
NM_001270399	1694	-
NM_001270399	1747	-
NM_001270399	1791	-
NM_001270399	1840	-
NM_001270399	1848	-
NM_001270399	1853	-
NM_001270399	1886	-
NM_001270399	1898	-
NM_001270399	1906	-
NM_001270399	2204	-
NM_001686	113	-
NM_001686	133	-
NM_001686	177	-
NM_001686	204	-
NM_001686	310	-
NM_001686	472	-
NM_001686	755	-
NM_001686	915	-
NM_001686	948	-
NM_001686	963	-
NM_001686	993	-
NM_001686	1012	-
NM_001686	1255	-
NM_001686	1311	-
NM_001686	1343	-
NM_001686	1375	-
NM_001686	1637	-
NM_001686	1700	-
NM_003299	27	-
NM_003299	56	-
NM_003299	111	-
NM_003299	124	-
NM_003299	125	-
NM_003299	152	-
NM_003299	164	-
NM_003299	172	-
NM_003299	188	-
NM_003299	205	-
NM_003299	209	-
NM_003299	277	-
NM_003299	311	-
NM_003299	321	-
NM_003299	375	-
NM_003299	474	-
NM_003299	493	-
NM_003299	624	-
NM_003299	712	-
NM_003299	735	-
NM_003299	826	-
NM_003299	891	-
NM_003299	902	-
NM_003299	1148	-
NM_003299	1234	-
NM_003299	1299	-
NM_003299	1590	-
NM_003299	1652	-
NM_003299	1974	-
NM_003299	1997	-
NM_003299	2014	-
NM_003299	2125	-
NM_003299	2126	-
NM_003299	2437	-
NM_003299	2593	-
NM_003757	76	-
NM_003757	116	-
NM_003757	277	-
NM_003757	314	-
NM_003757	318	-
NM_003757	348	-
NM_003757	508	-
NM_003757	583	-
NM_003757	725	-
NM_003757	729	-
NM_003757	734	-
NM_003757	738	-
NM_003757	752	-
NM_003757	754	-
NM_003757	761	-
NM_003757	766	-
NM_003757	773	-
NM_003757	782	-
NM_003757	797	-
NM_003757	807	-
NM_003757	816	-
NM_003757	837	-
NM_003757	853	-
NM_003757	1001	-
NM_003757	1183	-
NM_003757	1407	-
NM_003757	1660	-
NM_001278639	75	-
NM_001278639	220	-
NM_001278639	229	-
NM_001278639	352	-
NM_001278639	669	-
NM_001278639	696	-
NM_001278639	725	-
NM_001278639	750	-
NM_001278639	761	-
NM_001278639	791	-
NM_001278639	793	-
NM_001278639	801	-
NM_001278639	826	-
NM_001278639	875	-
NM_001278639	890	-
NM_001278639	1181	-
NM_001278639	1213	-
NM_001278639	1226	-
NM_001278639	1228	-
NM_001278639	1280	-
NM_001278595	7	-
NM_001278595	45	-
NM_001278595	137	-
NM_001278595	190	-
NM_001278595	194	-
NM_001278595	347	-
NM_001278595	389	-
NM_001278595	452	-
NM_001278595	462	-
NM_001278595	768	-
NM_001278595	770	-
NM_001278595	789	-
NM_001278595	828	-
NM_001278595	837	-
NM_001278595	843	-
NM_001278595	856	-
NM_001278595	1081	-
NM_001278595	1258	-
NM_001278595	1361	-
NM_001278595	1377	-
NM_001278595	1379	-
NM_001278595	1394	-
NM_001278595	1533	-
NM_001278595	1563	-
NM_001278595	1726	-
NM_001278595	1981	-
NM_001278595	2091	-
NM_001278595	2345	-
NM_001278595	2499	-
NM_001278595	2603	-
NM_001278595	2774	-
NM_001278595	2825	-
NM_001278595	2841	-
NM_001278595	2853	-
NM_001278595	2864	-
NM_001278595	2869	-
NM_001278595	2870	-
NM_001278595	2878	-
NM_001278595	2902	-
NM_001278595	2910	-
NM_001278595	2912	-
NM_001278595	3077	-
NM_006305	12	-
NM_006305	61	-
NM_006305	116	-
NM_006305	250	-
NM_006305	496	-
NM_006305	498	-
NM_006305	540	-
NM_006305	541	-
NM_006305	558	-
NM_006305	559	-
NM_006305	586	-
NM_006305	1127	-
NM_006305	1337	-
NM_006305	1370	-
NM_006305	1382	-
NM_006305	1676	-
NM_006305	1790	-
NM_006305	1797	-
NM_006305	1871	-
NM_006305	1902	-
NM_006305	2082	-
NM_006305	2089	-
NM_006305	2174	-
NM_006305	2272	-
NM_006305	2347	-
NM_004450	80	-
NM_004450	91	-
NM_004450	115	-
NM_004450	119	-
NM_004450	120	-
NM_004450	125	-
NM_004450	139	-
NM_004450	162	-
NM_004450	172	-
NM_004450	174	-
NM_004450	176	-
NM_004450	178	-
NM_004450	562	-
NM_004450	725	-
NR_002944	60	-
NR_002944	117	-
NR_002944	210	-
NR_002944	229	-
NR_002944	270	-
NR_002944	411	-
NR_002944	473	-
NR_002944	559	-
NR_002944	564	-
NR_002944	690	-
NR_002944	694	-
NR_002944	720	-
NR_002944	741	-
NR_002944	765	-
NM_001469	154	-
NM_001469	181	-
NM_001469	248	-
NM_001469	365	-
NM_001469	483	-
NM_001469	1029	-
NM_001469	1053	-
NM_001469	1382	-
NM_001469	1385	-
NM_001469	1411	-
NM_001469	1456	-
NM_001469	1477	-
NM_001469	1606	-
NM_001469	1680	-
NM_001469	1696	-
NM_001469	1700	-
NM_001469	1707	-
NM_001469	1745	-
NM_001469	1765	-
NM_001469	1798	-
NM_001469	1956	-
NM_001469	2013	-
NM_001098504	244	-
NM_001098504	458	-
NM_001098504	532	-
NM_001098504	643	-
NM_001098504	735	-
NM_001098504	754	-
NM_001098504	805	-
NM_001098504	862	-
NM_001098504	945	-
NM_001098504	947	-
NM_001098504	1055	-
NM_001098504	1192	-
NM_001098504	1193	-
NM_001098504	1208	-
NM_001098504	1218	-
NM_001098504	1252	-
NM_001098504	1279	-
NM_001098504	1286	-
NM_001098504	1322	-
NM_001098504	1348	-
NM_001098504	1438	-
NM_001098504	1465	-
NM_001098504	1640	-
NM_001098504	1848	-
NM_001098504	2133	-
NM_001098504	2144	-
NM_001098504	2261	-
NM_001098504	2593	-
NM_001098504	3032	-
NM_001098504	3088	-
NM_001098504	3143	-
NM_001098504	3173	-
NM_001098504	3299	-
NM_001098504	3603	-
NM_001098504	3643	-
NM_001098504	3676	-
NM_001098504	3771	-
NM_001098504	3861	-
NM_001098504	3909	-
NM_001098504	4280	-
NM_007104	318	-
NM_007104	366	-
NM_007104	506	-
NM_007104	510	-
NM_007104	551	-
NM_007104	571	-
NM_007104	573	-
NM_007104	588	-
NM_007104	599	-
NM_007104	607	-
NM_007104	608	-
NM_001967	5	-
NM_001967	306	-
NM_001967	369	-
NM_001967	399	-
NM_001967	486	-
NM_001967	570	-
NM_001967	695	-
NM_001967	988	-
NM_001967	1014	-
NM_001967	1027	-
NM_001967	1076	-
NM_001967	1218	-
NM_001967	1739	-
NM_004446	82	-
NM_004446	286	-
NM_004446	295	-
NM_004446	301	-
NM_004446	330	-
NM_004446	402	-
NM_004446	527	-
NM_004446	811	-
NM_004446	814	-
NM_004446	865	-
NM_004446	976	-
NM_004446	1011	-
NM_004446	1120	-
NM_004446	1183	-
NM_004446	1423	-
NM_004446	1474	-
NM_004446	1505	-
NM_004446	1611	-
NM_004446	2049	-
NM_004446	2052	-
NM_004446	2089	-
NM_004446	2145	-
NM_004446	2197	-
NM_004446	2252	-
NM_004446	2684	-
NM_004446	2790	-
NM_004446	3046	-
NM_004446	3063	-
NM_004446	3282	-
NM_004446	3482	-
NM_004446	3591	-
NM_004446	3697	-
NM_004446	3885	-
NM_004446	3962	-
NM_004446	3973	-
NM_004446	4021	-
NM_004446	4232	-
NM_004446	4358	-
NM_004446	4450	-
NM_004446	4575	-
NM_004446	4655	-
NM_004446	4734	-
NM_004446	4740	-
NM_004446	4745	-
NM_004446	4755	-
NM_004446	4758	-
NM_004446	4778	-
NM_004446	4787	-
NM_004446	4821	-
NM_004446	4826	-
NM_002018	76	-
NM_002018	506	-
NM_002018	660	-
NM_002018	987	-
NM_002018	1113	-
NM_002018	1417	-
NM_002018	1526	-
NM_002018	1670	-
NM_002018	1681	-
NM_002018	1694	-
NM_002018	2086	-
NM_002018	2199	-
NM_002018	2226	-
NM_002018	2552	-
NM_002018	2572	-
NM_002018	2580	-
NM_002018	2592	-
NM_002018	2596	-
NM_002018	2610	-
NM_002018	2708	-
NM_002018	2774	-
NM_002018	2916	-
NM_002018	2941	-
NM_002018	2956	-
NM_002018	3004	-
NM_002018	3072	-
NM_002018	3112	-
NM_002018	3117	-
NM_002018	3176	-
NM_002018	3239	-
NM_002018	3384	-
NM_002018	3437	-
NM_002018	3471	-
NM_002018	3602	-
NM_002018	3629	-
NM_002018	3686	-
NM_002018	3756	-
NM_002018	3772	-
NM_002018	4045	-
NM_002018	4273	-
NM_002018	4355	-
NM_002018	4370	-
NM_001113490	68	-
NM_001113490	203	-
NM_001113490	275	-
NM_001113490	563	-
NM_001113490	564	-
NM_001113490	670	-
NM_001113490	782	-
NM_001113490	1241	-
NM_001113490	1777	-
NM_001113490	1806	-
NM_001113490	1859	-
NM_001113490	1885	-
NM_001113490	1889	-
NM_001113490	1907	-
NM_001113490	1923	-
NM_001113490	1928	-
NM_001113490	1932	-
NM_001113490	1949	-
NM_001113490	2218	-
NM_001113490	2635	-
NM_001113490	2667	-
NM_001113490	2670	-
NM_001113490	2683	-
NM_001113490	3180	-
NM_001113490	3607	-
NM_001113490	3960	-
NM_001113490	4071	-
NM_001113490	4447	-
NM_001113490	4450	-
NM_001113490	4732	-
NM_001113490	4854	-
NM_001113490	4887	-
NM_001113490	5085	-
NM_001113490	5094	-
NM_001113490	5108	-
NM_001113490	5110	-
NM_001113490	5452	-
NM_001113490	5904	-
NM_001113490	6074	-
NM_001113490	6247	-
NM_001113490	6441	-
NM_001113490	6455	-
NM_001113490	6555	-
NM_001113490	6707	-
NM_001113490	6764	-
NM_001113490	6812	-
NM_001127192	110	-
NM_001127192	373	-
NM_001127192	387	-
NM_001127192	445	-
NM_001127192	505	-
NM_001127192	516	-
NM_001127192	519	-
NM_001127192	520	-
NM_001127192	529	-
NM_001127192	543	-
NM_001127192	544	-
NM_001127192	550	-
NM_001127192	567	-
NM_001127192	571	-
NM_001127192	790	-
NM_001127192	1003	-
NM_001127192	1097	-
NM_001127192	1250	-
NM_001127192	1430	-
NM_001127192	1444	-
NM_001127192	1603	-
NM_001127192	1721	-
NM_001127192	1765	-
NM_001127192	1807	-
NM_001127192	1937	-
NM_001127192	2151	-
NM_001127192	2197	-
NM_001127192	2218	-
NM_001127192	2456	-
NM_001127192	2619	-
NM_001127192	2631	-
NM_001127192	2662	-
NM_001127192	2728	-
NM_001127192	2774	-
NM_001127192	2848	-
NM_001127192	2948	-
NM_001127192	3039	-
NM_001127192	3048	-
NM_001127192	3175	-
NM_001127192	3203	-
NM_001127192	3326	-
NM_001127192	3366	-
NM_001190452	139	-
NM_001190452	251	-
NM_001190452	1052	-
NM_001190452	1144	-
NM_001190452	1186	-
NM_001190452	1232	-
NM_001190452	1258	-
NM_001190452	1261	-
NM_001190452	1264	-
NM_001190452	1281	-
NM_001190452	1355	-
NM_001190452	1357	-
NM_001190452	1363	-
NM_001190452	1408	-
NM_001190452	1425	-
NM_001190452	1472	-
NM_001190452	1529	-
NM_000034	59	-
NM_000034	67	-
NM_000034	204	-
NM_000034	288	-
NM_000034	559	-
NM_000034	942	-
NM_000034	1085	-
NM_000034	1131	-
NM_000034	1210	-
NM_000034	1237	-
NM_000034	1266	-
NM_000034	1273	-
NM_000034	1281	-
NM_000034	1287	-
NM_000034	1291	-
NM_000034	1296	-
NM_000034	1300	-
NM_000034	1301	-
NM_000034	1319	-
NM_000034	1425	-
NM_000034	1435	-
NM_000034	1437	-
NM_000034	1452	-
NM_000034	1471	-
NM_000034	1491	-
NM_000034	1505	-
NM_000034	1526	-
NM_000034	1533	-
NM_000034	1537	-
NM_000034	1540	-
NM_000034	1545	-
NM_000034	1547	-
NM_000034	1548	-
NM_000034	1571	-
NM_000034	1580	-
NM_000034	2014	-
NM_000034	2086	-
NM_000034	2155	-
NM_000034	2284	-
NM_000034	2288	-
NM_000034	2307	-
NM_000034	2311	-
NM_000034	2312	-
NM_000034	2347	-
NM_000034	2351	-
NM_000034	2358	-
NM_000034	2359	-
NM_001297565	27	-
NM_001297565	143	-
NM_001297565	148	-
NM_001297565	324	-
NM_001297565	445	-
NM_001297565	450	-
NM_001297565	454	-
NM_001297565	462	-
NM_001297565	468	-
NM_001297565	477	-
NM_001297565	505	-
NM_001297565	734	-
NR_003038	105	-
NR_003038	116	-
NR_003038	173	-
NR_003038	174	-
NR_003038	191	-
NR_003038	193	-
NR_003038	209	-
NR_003038	220	-
NR_003038	393	-
NM_005801	29	-
NM_005801	65	-
NM_005801	206	-
NM_005801	339	-
NM_005801	340	-
NM_005801	344	-
NM_005801	365	-
NM_005801	392	-
NM_005801	397	-
NM_005801	400	-
NM_005801	508	-
NM_005801	765	-
NM_005801	868	-
NM_005801	932	-
NM_005801	966	-
NM_005801	980	-
NM_005801	1040	-
NM_005801	1064	-
NM_005801	1147	-
NM_005801	1154	-
NM_005801	1199	-
NM_005801	1200	-
NM_005801	1208	-
NM_005801	1230	-
NM_005801	1243	-
NM_006815	131	-
NM_006815	139	-
NM_006815	201	-
NM_006815	358	-
NM_006815	580	-
NM_006815	708	-
NM_006815	766	-
NM_006815	948	-
NM_006815	1079	-
NM_006815	1093	-
NM_006815	1178	-
NM_006815	1210	-
NM_006815	1223	-
NM_006815	1235	-
NM_006815	1237	-
NM_006815	1245	-
NM_006815	1253	-
NM_006815	1345	-
NM_006815	1359	-
NM_006815	1477	-
NM_006815	1570	-
NM_006815	1595	-
NM_006815	1729	-
NM_006815	1927	-
NM_006815	1931	-
NM_006815	1958	-
NM_004553	9	-
NM_004553	42	-
NM_004553	62	-
NM_004553	84	-
NM_004553	92	-
NM_004553	116	-
NM_001636	279	-
NM_001636	286	-
NM_001636	289	-
NM_001636	299	-
NM_001636	302	-
NM_001636	322	-
NM_001636	324	-
NM_001636	333	-
NM_001636	341	-
NM_001636	356	-
NM_001636	363	-
NM_001636	364	-
NM_001636	371	-
NM_001636	403	-
NM_001636	524	-
NM_001636	526	-
NM_001636	538	-
NM_001636	542	-
NM_001636	543	-
NM_001636	570	-
NM_001636	583	-
NM_001636	586	-
NM_001636	587	-
NM_001636	597	-
NM_001636	602	-
NM_001636	751	-
NM_001636	756	-
NM_001636	759	-
NM_001636	766	-
NM_001636	771	-
NM_001636	779	-
NM_001636	787	-
NM_001636	790	-
NM_001636	867	-
NM_001636	898	-
NM_001636	903	-
NM_001636	912	-
NM_001636	920	-
NM_001636	926	-
NM_001636	933	-
NM_001636	947	-
NM_001636	958	-
NM_001636	966	-
NM_001636	994	-
NM_001636	998	-
NM_001636	1012	-
NM_001636	1018	-
NM_001636	1025	-
NM_001636	1100	-
NM_001636	1231	-
NM_001636	1415	-
NM_001402	73	-
NM_001402	90	-
NM_001402	100	-
NM_001402	108	-
NM_001402	120	-
NM_001402	122	-
NM_001402	151	-
NM_001402	313	-
NM_001402	322	-
NM_001402	329	-
NM_001402	370	-
NM_001402	381	-
NM_001402	384	-
NM_001402	427	-
NM_001402	445	-
NM_001402	572	-
NM_001402	609	-
NM_001402	658	-
NM_001402	781	-
NM_001402	800	-
NM_001402	804	-
NM_001402	858	-
NM_001402	861	-
NM_001402	871	-
NM_001402	915	-
NM_001402	942	-
NM_001402	976	-
NM_001402	993	-
NM_001402	994	-
NM_001402	1005	-
NM_001402	1047	-
NM_001402	1058	-
NM_001402	1067	-
NM_001402	1198	-
NM_001402	1233	-
NM_001402	1292	-
NM_001402	1313	-
NM_001402	1322	-
NM_001402	1328	-
NM_001402	1331	-
NM_001402	1336	-
NM_001402	1357	-
NM_001402	1368	-
NM_001402	1379	-
NM_001402	1381	-
NM_001402	1388	-
NM_001402	1400	-
NM_001402	1470	-
NM_001402	1496	-
NM_001402	1502	-
NM_001402	1531	-
NM_001402	1536	-
NM_001402	1551	-
NM_001402	1559	-
NM_001402	1566	-
NM_001402	1567	-
NM_001402	1568	-
NM_001402	1586	-
NM_001402	1665	-
NM_001402	1666	-
NM_001402	1819	-
NM_001402	1850	-
NM_001402	1868	-
NM_001402	1893	-
NM_001402	2261	-
NM_001402	2265	-
NM_001402	2376	-
NM_001402	2707	-
NM_001402	2859	-
NM_001402	2861	-
NM_001402	2984	-
NM_001402	3137	-
NM_001402	3154	-
NM_001402	3253	-
NM_001402	3410	-
NM_001402	3441	-
NM_001402	3474	-
NM_004152	113	-
NM_004152	364	-
NM_004152	373	-
NM_004152	375	-
NM_004152	380	-
NM_004152	411	-
NM_004152	418	-
NM_004152	424	-
NM_004152	443	-
NM_004152	466	-
NM_004152	471	-
NM_004152	530	-
NM_004152	538	-
NM_004152	681	-
NM_004152	784	-
NM_004152	849	-
NM_004152	873	-
NM_004152	892	-
NM_004152	897	-
NM_004152	913	-
NM_004152	931	-
NM_004152	959	-
NM_004152	978	-
NM_006098	9	-
NM_006098	53	-
NM_006098	116	-
NM_006098	217	-
NM_006098	250	-
NM_006098	271	-
NM_006098	282	-
NM_006098	417	-
NM_006098	421	-
NM_006098	449	-
NM_006098	461	-
NM_006098	502	-
NM_006098	604	-
NM_006098	640	-
NM_006098	697	-
NM_006098	735	-
NM_006098	886	-
NM_006098	980	-
NM_006098	992	-
NM_006098	1011	-
NM_006098	1016	-
NM_006098	1019	-
NM_006098	1031	-
NM_006098	1038	-
NM_005762	134	-
NM_005762	396	-
NM_005762	583	-
NM_005762	712	-
NM_005762	764	-
NM_005762	775	-
NM_005762	776	-
NM_005762	789	-
NM_005762	797	-
NM_005762	818	-
NM_005762	834	-
NM_005762	838	-
NM_005762	859	-
NM_005762	1081	-
NM_005762	1304	-
NM_005762	1336	-
NM_005762	1479	-
NM_005762	1539	-
NM_005762	1700	-
NM_005762	1940	-
NM_005762	1941	-
NM_005762	2016	-
NM_005762	2171	-
NM_005762	2226	-
NM_005762	2362	-
NM_005762	2461	-
NM_005762	2512	-
NM_005762	2577	-
NM_005762	2653	-
NM_005762	2677	-
NM_001011	49	-
NM_001011	261	-
NM_001011	385	-
NM_001011	434	-
NM_001011	470	-
NM_001011	484	-
NM_001011	489	-
NM_001011	516	-
NM_001011	522	-
NM_001011	530	-
NM_001011	592	-
NM_001011	678	-
NM_001011	728	-
NR_003144	90	-
NR_003144	183	-
NR_003144	381	-
NR_003144	394	-
NR_003144	613	-
NM_006836	138	-
NM_006836	240	-
NM_006836	443	-
NM_006836	640	-
NM_006836	643	-
NM_006836	799	-
NM_006836	1101	-
NM_006836	1214	-
NM_006836	1381	-
NM_006836	1833	-
NM_006836	2053	-
NM_006836	2082	-
NM_006836	2092	-
NM_006836	2935	-
NM_006836	2998	-
NM_006836	3113	-
NM_006836	3273	-
NM_006836	3303	-
NM_006836	3427	-
NM_006836	3728	-
NM_006836	4147	-
NM_006836	4346	-
NM_006836	4366	-
NM_006836	4423	-
NM_006836	4581	-
NM_006836	4596	-
NM_006836	5076	-
NM_006836	5259	-
NM_006836	5261	-
NM_006836	5770	-
NM_006836	5982	-
NM_006836	5989	-
NM_006836	6105	-
NM_006836	6126	-
NM_006836	6264	-
NM_006836	6289	-
NM_006836	6325	-
NM_006836	6380	-
NM_006836	6426	-
NM_006836	6700	-
NM_006836	6719	-
NM_006836	6740	-
NM_006836	6951	-
NM_006836	6955	-
NM_006836	7302	-
NM_006836	7457	-
NM_006836	7474	-
NM_006836	7475	-
NM_006836	7490	-
NM_006836	7491	-
NM_006836	7512	-
NM_006836	7537	-
NM_006836	7544	-
NM_006836	7643	-
NM_006836	8000	-
NM_006836	8005	-
NM_006836	8054	-
NM_006836	8320	-
NM_006836	8403	-
NM_006836	8623	-
NM_001025071	54	-
NM_001025071	74	-
NM_001025071	566	-
NM_001025071	568	-
NM_001025071	580	-
NM_001025071	581	-
NM_001025071	587	-
NM_001025071	620	-
NM_001025071	621	-
NM_001025071	626	-
NM_001025071	635	-
NM_001025071	691	-
NM_001025071	698	-
NM_001025071	701	-
NM_001025071	736	-
NM_001025071	774	-
NM_001961	7	-
NM_001961	33	-
NM_001961	38	-
NM_001961	51	-
NM_001961	156	-
NM_001961	168	-
NM_001961	189	-
NM_001961	197	-
NM_001961	201	-
NM_001961	217	-
NM_001961	229	-
NM_001961	273	-
NM_001961	466	-
NM_001961	565	-
NM_001961	577	-
NM_001961	583	-
NM_001961	589	-
NM_001961	598	-
NM_001961	602	-
NM_001961	619	-
NM_001961	706	-
NM_001961	711	-
NM_001961	770	-
NM_001961	894	-
NM_001961	1075	-
NM_001961	1290	-
NM_001961	1614	-
NM_001961	1644	-
NM_001961	1649	-
NM_001961	1654	-
NM_001961	1668	-
NM_001961	1673	-
NM_001961	1680	-
NM_001961	1687	-
NM_001961	1718	-
NM_001961	1830	-
NM_001961	1853	-
NM_001961	2042	-
NM_001961	2082	-
NM_001961	2422	-
NM_001961	2609	-
NM_001961	2624	-
NM_001961	2629	-
NM_001961	2632	-
NM_001961	2635	-
NM_001961	2652	-
NM_001961	2672	-
NM_001961	2673	-
NM_001961	2686	-
NM_001961	2688	-
NM_001961	2700	-
NM_001961	2718	-
NM_001961	2752	-
NM_001961	2784	-
NM_001961	2785	-
NM_001961	2800	-
NM_001961	2877	-
NM_001961	2882	-
NM_001961	2916	-
NM_000967	55	-
NM_000967	150	-
NM_000967	238	-
NM_000967	244	-
NM_000967	341	-
NM_000967	370	-
NM_000967	373	-
NM_000967	393	-
NM_000967	401	-
NM_000967	408	-
NM_000967	409	-
NM_000967	411	-
NM_000967	417	-
NM_000967	430	-
NM_000967	431	-
NM_000967	444	-
NM_000967	600	-
NM_000967	623	-
NM_000967	624	-
NM_000967	638	-
NM_000967	665	-
NM_000967	705	-
NM_000967	715	-
NM_000967	720	-
NM_000967	790	-
NM_000967	1012	-
NM_000967	1028	-
NM_000967	1038	-
NM_000967	1052	-
NM_000967	1070	-
NM_000967	1074	-
NM_000967	1075	-
NM_000967	1083	-
NM_000967	1103	-
NM_000967	1109	-
NM_000967	1189	-
NM_000967	1282	-
NM_001101	94	-
NM_001101	96	-
NM_001101	104	-
NM_001101	163	-
NM_001101	191	-
NM_001101	278	-
NM_001101	279	-
NM_001101	284	-
NM_001101	290	-
NM_001101	325	-
NM_001101	328	-
NM_001101	337	-
NM_001101	339	-
NM_001101	349	-
NM_001101	372	-
NM_001101	432	-
NM_001101	563	-
NM_001101	597	-
NM_001101	600	-
NM_001101	602	-
NM_001101	605	-
NM_001101	649	-
NM_001101	652	-
NM_001101	660	-
NM_001101	676	-
NM_001101	678	-
NM_001101	680	-
NM_001101	988	-
NM_001101	1175	-
NM_001101	1183	-
NM_001101	1184	-
NM_001101	1193	-
NM_001101	1194	-
NM_001101	1195	-
NM_001101	1215	-
NM_001101	1232	-
NM_001101	1252	-
NM_001101	1268	-
NM_001101	1269	-
NM_001101	1321	-
NM_001101	1397	-
NM_001101	1478	-
NM_001101	1513	-
NM_001101	1594	-
NM_001101	1696	-
NM_001101	1724	-
NM_001101	1736	-
NM_001101	1740	-
NM_001101	1747	-
NM_001101	1751	-
NM_001101	1754	-
NM_001101	1760	-
NM_001101	1765	-
NM_001101	1776	-
NM_001101	1793	-
NM_001101	1855	-
NM_005998	18	-
NM_005998	199	-
NM_005998	202	-
NM_005998	208	-
NM_005998	228	-
NM_005998	229	-
NM_005998	230	-
NM_005998	257	-
NM_005998	259	-
NM_005998	527	-
NM_005998	679	-
NM_005998	1016	-
NM_005998	1033	-
NM_005998	1083	-
NM_005998	1093	-
NM_005998	1160	-
NM_005998	1484	-
NM_005998	1555	-
NM_005998	1556	-
NM_005998	1560	-
NM_005998	1587	-
NM_005998	1606	-
NM_005998	1610	-
NM_005998	1616	-
NM_005998	1618	-
NM_005998	1625	-
NM_005998	1924	-
NM_005998	1937	-
NM_005998	1938	-
NM_005998	1939	-
NM_005998	1947	-
NM_005998	1976	-
NM_005998	1978	-
NM_005998	1984	-
NM_001164261	28	-
NM_001164261	45	-
NM_001164261	270	-
NM_001164261	508	-
NM_001164261	538	-
NM_001164261	549	-
NM_001164261	565	-
NM_001164261	583	-
NM_001164261	604	-
NM_001164261	740	-
NM_001277224	277	-
NM_001277224	427	-
NM_001277224	636	-
NM_001277224	731	-
NM_001277224	984	-
NM_001277224	1084	-
NM_001277224	1136	-
NM_001277224	1159	-
NM_001277224	1394	-
NM_001277224	1413	-
NM_001277224	1437	-
NM_001277224	1474	-
NM_001174097	2	-
NM_001174097	10	-
NM_001174097	22	-
NM_001174097	62	-
NM_001174097	211	-
NM_001174097	397	-
NM_001174097	435	-
NM_001174097	633	-
NM_001174097	638	-
NM_001174097	793	-
NM_001174097	800	-
NM_001174097	801	-
NM_001174097	810	-
NM_001174097	817	-
NM_001174097	821	-
NM_001174097	825	-
NM_001174097	827	-
NM_001174097	831	-
NM_001174097	912	-
NM_001174097	1263	-
NM_001174097	1343	-
NM_001174097	1378	-
NM_001286272	157	-
NM_001286272	372	-
NM_001286272	632	-
NM_001286272	636	-
NM_001286272	639	-
NM_001286272	651	-
NM_001286272	655	-
NM_001286272	669	-
NM_001286272	672	-
NM_001286272	689	-
NM_001286272	693	-
NM_001286272	697	-
NM_001286272	713	-
NM_001286272	886	-
NM_001286272	907	-
NM_001286272	911	-
NM_001286272	929	-
NM_001286272	942	-
NM_001286272	954	-
NM_001286272	964	-
NM_001286272	968	-
NM_001286272	982	-
NM_001286272	1156	-
NM_001286272	1167	-
NM_001286272	1170	-
NM_001286272	1171	-
NM_001286272	1174	-
NM_001286272	1197	-
NM_001286272	1203	-
NM_001286272	1212	-
NM_001286272	1234	-
NM_001286272	1268	-
NM_001286272	1332	-
NM_001286272	1442	-
NM_001286272	1488	-
NM_001286272	1541	-
NM_001286272	1635	-
NM_001286272	1712	-
NM_001286272	1770	-
NM_001286272	2044	-
NM_001286272	2205	-
NM_001286272	2421	-
NM_001286272	2438	-
NM_001286272	2531	-
NM_001286272	2556	-
NM_001286272	2623	-
NM_001286272	2809	-
NM_001286272	3009	-
NM_001286272	3010	-
NM_001286272	3081	-
NM_001286272	3171	-
NM_001286272	3410	-
NM_001286272	3420	-
NM_001286272	3920	-
NM_001286272	3936	-
NM_001286272	4299	-
NM_001286272	4617	-
NM_001271969	241	-
NM_001271969	292	-
NM_001271969	299	-
NM_001271969	366	-
NM_001271969	382	-
NM_001271969	392	-
NM_001271969	393	-
NM_001271969	406	-
NM_001271969	408	-
NM_001271969	409	-
NM_001271969	423	-
NM_001271969	426	-
NM_001271969	451	-
NM_001271969	516	-
NM_001271969	523	-
NM_001271969	532	-
NM_001271969	537	-
NM_001271969	601	-
NM_001271969	649	-
NM_001271969	837	-
NM_001271969	843	-
NM_001271969	966	-
NM_001271969	1007	-
NM_001271969	1055	-
NM_001271969	1271	-
NM_001271969	1480	-
NM_001271969	1685	-
NM_001271969	1756	-
NM_001271969	2107	-
NM_001271969	2175	-
NM_001271969	2544	-
NM_000942	17	-
NM_000942	124	-
NM_000942	172	-
NM_000942	328	-
NM_000942	329	-
NM_000942	338	-
NM_000942	347	-
NM_000942	351	-
NM_000942	362	-
NM_000942	363	-
NM_000942	372	-
NM_000942	373	-
NM_000942	382	-
NM_000942	385	-
NM_000942	400	-
NM_000942	403	-
NM_000942	516	-
NM_000942	552	-
NM_000942	581	-
NM_000942	777	-
NM_000942	836	-
NM_014765	58	-
NM_014765	70	-
NM_014765	71	-
NM_014765	207	-
NM_014765	223	-
NM_014765	296	-
NM_014765	349	-
NM_014765	436	-
NM_014765	442	-
NM_014765	741	-
NM_014765	850	-
NM_014765	906	-
NM_014765	963	-
NM_014765	965	-
NM_014765	1144	-
NM_014765	1235	-
NM_014765	1247	-
NM_014765	1320	-
NM_014765	1469	-
NM_014765	1773	-
NM_014765	1902	-
NM_014765	1920	-
NM_014765	2252	-
NM_014765	2307	-
NM_014765	2358	-
NM_014765	2472	-
NM_014765	3022	-
NM_014765	3033	-
NM_014765	3038	-
NM_014765	3039	-
NM_014765	3053	-
[truncated: 4,074 more rows]

## Sheet: S6
Table S6. Testing set for individual HEK293.
RefSeq ID	Position	Class
NM_001300981	139	+
NM_001300981	148	+
NM_001300981	603	+
NM_000982	186	+
NM_006623	1941	+
NM_002047	1385	+
NM_001190489	1334	+
NM_001569	1722	+
NM_001569	1724	+
NM_002952	433	+
NM_002952	695	+
NM_002952	850	+
NM_002952	851	+
NM_002952	878	+
NM_002952	892	+
NM_002415	437	+
NM_002415	438	+
NM_005610	1052	+
NM_001080425	1108	+
NM_005337	1826	+
NM_001012	45	+
NM_001012	137	+
NM_001012	307	+
NM_001012	308	+
NM_005340	185	+
NM_000987	280	+
NM_000971	437	+
NM_000971	438	+
NR_006881	60	+
NM_053275	725	+
NM_053275	726	+
NM_053275	876	+
NM_001130440	65	+
NM_001130440	1394	+
NM_001293212	617	+
NM_001293212	1354	+
NM_001293212	1355	+
NM_001293212	1641	+
NM_001293212	1643	+
NM_001293212	2328	+
NM_001293212	2333	+
NM_001078172	255	+
NM_001078172	256	+
NR_026676	874	+
NR_027153	449	+
NM_002140	1623	+
NM_002140	1683	+
NR_001564	1920	+
NR_001564	1922	+
NR_001564	3070	+
NR_001564	3132	+
NR_001564	3655	+
NR_001564	3982	+
NR_001564	4760	+
NR_001564	5756	+
NR_001564	10730	+
NR_001564	12692	+
NR_001564	12759	+
NR_001564	13233	+
NR_001564	13913	+
NR_003285	49	+
NR_003285	50	+
NR_003285	74	+
NM_033301	107	+
NM_033301	129	+
NM_033301	211	+
NM_033301	310	+
NM_033301	518	+
NM_033301	844	+
NM_033301	846	+
NM_033301	863	+
NM_033301	864	+
NM_033301	866	+
NM_007103	1244	+
NM_001018	147	+
NM_001018	405	+
NM_000895	514	+
NM_021019	351	+
NM_004965	1111	+
NM_000992	380	+
NM_000992	381	+
NM_000992	382	+
NM_000992	430	+
NM_000992	584	+
NM_000992	588	+
NM_000992	590	+
NM_003680	1195	+
NR_026673	183	+
NR_026673	184	+
NM_001142418	703	+
NM_001286524	671	+
NM_001010	366	+
NM_001010	636	+
NM_001010	744	+
NM_001010	745	+
NM_000998	69	+
NM_000998	90	+
NM_000998	335	+
NM_001289745	278	+
NM_001289745	698	+
NM_001289745	1019	+
NM_001289745	1021	+
NM_001289745	1024	+
NM_001728	876	+
NM_001728	962	+
NM_001728	1819	+
NM_001728	1961	+
NM_000979	485	+
NM_000979	685	+
NM_001015	368	+
NM_001015	375	+
NM_001015	469	+
NM_001015	502	+
NM_001015	588	+
NM_016121	1640	+
NR_077247	728	+
NM_006600	976	+
NR_026712	273	+
NR_026712	325	+
NR_026712	326	+
NR_026712	576	+
NM_213611	110	+
NM_213611	763	+
NM_213611	764	+
NM_005016	1214	+
NM_001146227	140	+
NM_001024227	937	+
NM_001024227	943	+
NR_002715	90	+
NM_001199877	1208	+
NM_001078166	2037	+
NM_005066	1842	+
NM_001271977	1270	+
NM_001271977	1271	+
NM_003329	195	+
NM_006817	507	+
NM_001242891	2921	+
NM_004638	268	+
NM_001020	290	+
NM_001020	468	+
NM_001203245	742	+
NM_001098577	363	+
NM_003753	1021	+
NM_003604	235	+
NM_003604	904	+
NM_001029891	1631	+
NM_031965	225	+
NM_001142467	961	+
NM_001300981	33	-
NM_001300981	91	-
NM_001300981	92	-
NM_001300981	93	-
NM_001300981	94	-
NM_001300981	99	-
NM_001300981	104	-
NM_001300981	108	-
NM_001300981	117	-
NM_001300981	119	-
NM_001300981	122	-
NM_001300981	137	-
NM_001300981	150	-
NM_001300981	151	-
NM_001300981	156	-
NM_001300981	158	-
NM_001300981	160	-
NM_001300981	169	-
NM_001300981	174	-
NM_001300981	177	-
NM_001300981	178	-
NM_001300981	179	-
NM_001300981	181	-
NM_001300981	185	-
NM_001300981	190	-
NM_001300981	232	-
NM_001300981	275	-
NM_001300981	317	-
NM_001300981	326	-
NM_001300981	340	-
NM_001300981	386	-
NM_001300981	419	-
NM_001300981	422	-
NM_001300981	548	-
NM_001300981	553	-
NM_001300981	560	-
NM_001300981	561	-
NM_001300981	564	-
NM_001300981	573	-
NM_001300981	576	-
NM_001300981	578	-
NM_001300981	579	-
NM_001300981	583	-
NM_001300981	586	-
NM_001300981	593	-
NM_001300981	598	-
NM_001300981	604	-
NM_001300981	606	-
NM_001300981	612	-
NM_001300981	614	-
NM_001300981	615	-
NM_001300981	617	-
NM_001300981	622	-
NM_001300981	624	-
NM_001300981	625	-
NM_001300981	626	-
NM_001300981	627	-
NM_001300981	629	-
NM_001300981	630	-
NM_001300981	631	-
NM_001300981	633	-
NM_001300981	638	-
NM_001300981	639	-
NM_001300981	643	-
NM_001300981	644	-
NM_001300981	650	-
NM_001300981	667	-
NM_001300981	713	-
NM_001300981	733	-
NM_001300981	752	-
NM_001300981	790	-
NM_001300981	823	-
NM_001300981	835	-
NM_001300981	881	-
NM_001300981	901	-
NM_001300981	910	-
NM_001300981	1041	-
NM_001300981	1066	-
NM_001300981	1099	-
NM_001300981	1171	-
NM_001300981	1173	-
NM_001300981	1178	-
NM_001300981	1193	-
NM_001300981	1199	-
NM_001300981	1232	-
NM_001300981	1334	-
NM_001300981	1410	-
NM_001300981	1418	-
NM_001300981	1422	-
NM_001300981	1436	-
NM_001300981	1473	-
NM_001300981	1557	-
NM_001300981	1596	-
NM_001300981	1717	-
NM_001300981	1800	-
NM_001300981	1824	-
NM_001300981	1844	-
NM_001300981	1928	-
NM_001300981	1958	-
NM_001300981	1975	-
NM_001300981	1985	-
NM_001300981	2033	-
NM_001300981	2101	-
NM_001300981	2103	-
NM_001300981	2104	-
NM_001300981	2218	-
NM_001300981	2239	-
NM_001300981	2260	-
NM_001300981	2351	-
NM_001300981	2352	-
NM_001300981	2376	-
NM_001300981	2410	-
NM_001300981	2419	-
NM_001300981	2428	-
NM_001300981	2440	-
NM_000982	15	-
NM_000982	75	-
NM_000982	102	-
NM_000982	129	-
NM_000982	133	-
NM_000982	137	-
NM_000982	138	-
NM_000982	139	-
NM_000982	141	-
NM_000982	142	-
NM_000982	158	-
NM_000982	159	-
NM_000982	161	-
NM_000982	162	-
NM_000982	164	-
NM_000982	167	-
NM_000982	170	-
NM_000982	173	-
NM_000982	174	-
NM_000982	178	-
NM_000982	179	-
NM_000982	182	-
NM_000982	184	-
NM_000982	188	-
NM_000982	197	-
NM_000982	207	-
NM_000982	210	-
NM_000982	212	-
NM_000982	217	-
NM_000982	219	-
NM_000982	222	-
NM_000982	224	-
NM_000982	228	-
NM_000982	229	-
NM_000982	230	-
NM_000982	231	-
NM_000982	263	-
NM_000982	270	-
NM_000982	299	-
NM_000982	356	-
NM_000982	467	-
NM_000982	480	-
NM_000982	521	-
NM_000982	523	-
NM_000982	561	-
NM_006623	38	-
NM_006623	52	-
NM_006623	134	-
NM_006623	172	-
NM_006623	198	-
NM_006623	227	-
NM_006623	242	-
NM_006623	254	-
NM_006623	311	-
NM_006623	314	-
NM_006623	366	-
NM_006623	368	-
NM_006623	375	-
NM_006623	418	-
NM_006623	447	-
NM_006623	500	-
NM_006623	565	-
NM_006623	566	-
NM_006623	597	-
NM_006623	620	-
NM_006623	640	-
NM_006623	682	-
NM_006623	724	-
NM_006623	770	-
NM_006623	773	-
NM_006623	784	-
NM_006623	803	-
NM_006623	814	-
NM_006623	871	-
NM_006623	916	-
NM_006623	919	-
NM_006623	953	-
NM_006623	954	-
NM_006623	969	-
NM_006623	997	-
NM_006623	999	-
NM_006623	1035	-
NM_006623	1127	-
NM_006623	1183	-
NM_006623	1212	-
NM_006623	1218	-
NM_006623	1227	-
NM_006623	1247	-
NM_006623	1259	-
NM_006623	1261	-
NM_006623	1317	-
NM_006623	1329	-
NM_006623	1349	-
NM_006623	1376	-
NM_006623	1394	-
NM_006623	1414	-
NM_006623	1415	-
NM_006623	1523	-
NM_006623	1546	-
NM_006623	1605	-
NM_006623	1732	-
NM_006623	1733	-
NM_006623	1747	-
NM_006623	1794	-
NM_006623	1843	-
NM_006623	1891	-
NM_006623	1892	-
NM_006623	1893	-
NM_006623	1896	-
NM_006623	1898	-
NM_006623	1908	-
NM_006623	1909	-
NM_006623	1913	-
NM_006623	1914	-
NM_006623	1925	-
NM_006623	1933	-
NM_006623	1934	-
NM_006623	1938	-
NM_006623	1942	-
NM_006623	1945	-
NM_006623	1946	-
NM_006623	1947	-
NM_006623	1953	-
NM_006623	1954	-
NM_006623	1955	-
NM_006623	1956	-
NM_006623	1960	-
NM_006623	1962	-
NM_006623	1964	-
NM_006623	1965	-
NM_006623	1967	-
NM_006623	1971	-
NM_006623	1972	-
NM_006623	1973	-
NM_006623	1974	-
NM_006623	1976	-
NM_006623	1977	-
NM_006623	1980	-
NM_006623	1982	-
NM_006623	1985	-
NM_006623	1986	-
NM_006623	2002	-
NM_002047	69	-
NM_002047	76	-
NM_002047	112	-
NM_002047	129	-
NM_002047	153	-
NM_002047	186	-
NM_002047	227	-
NM_002047	229	-
NM_002047	236	-
NM_002047	349	-
NM_002047	359	-
NM_002047	521	-
NM_002047	574	-
NM_002047	597	-
NM_002047	634	-
NM_002047	636	-
NM_002047	697	-
NM_002047	704	-
NM_002047	706	-
NM_002047	735	-
NM_002047	756	-
NM_002047	832	-
NM_002047	837	-
NM_002047	866	-
NM_002047	935	-
NM_002047	968	-
NM_002047	985	-
NM_002047	995	-
NM_002047	1029	-
NM_002047	1054	-
NM_002047	1161	-
NM_002047	1233	-
NM_002047	1235	-
NM_002047	1268	-
NM_002047	1313	-
NM_002047	1320	-
NM_002047	1339	-
NM_002047	1345	-
NM_002047	1347	-
NM_002047	1351	-
NM_002047	1355	-
NM_002047	1361	-
NM_002047	1363	-
NM_002047	1366	-
NM_002047	1378	-
NM_002047	1379	-
NM_002047	1380	-
NM_002047	1382	-
NM_002047	1383	-
NM_002047	1384	-
NM_002047	1388	-
NM_002047	1389	-
NM_002047	1390	-
NM_002047	1391	-
NM_002047	1395	-
NM_002047	1397	-
NM_002047	1398	-
NM_002047	1399	-
NM_002047	1402	-
NM_002047	1408	-
NM_002047	1409	-
NM_002047	1411	-
NM_002047	1415	-
NM_002047	1420	-
NM_002047	1421	-
NM_002047	1423	-
NM_002047	1425	-
NM_002047	1428	-
NM_002047	1430	-
NM_002047	1432	-
NM_002047	1435	-
NM_002047	1481	-
NM_002047	1495	-
NM_002047	1582	-
NM_002047	1606	-
NM_002047	1680	-
NM_002047	1709	-
NM_002047	1723	-
NM_002047	1787	-
NM_002047	1812	-
NM_002047	1817	-
NM_002047	1901	-
NM_002047	1938	-
NM_002047	1939	-
NM_002047	1966	-
NM_002047	2029	-
NM_002047	2128	-
NM_002047	2132	-
NM_002047	2153	-
NM_002047	2202	-
NM_002047	2211	-
NM_002047	2234	-
NM_002047	2235	-
NM_002047	2267	-
NM_002047	2305	-
NM_002047	2334	-
NM_002047	2335	-
NM_002047	2411	-
NM_002047	2420	-
NM_001190489	20	-
NM_001190489	28	-
NM_001190489	107	-
NM_001190489	124	-
NM_001190489	145	-
NM_001190489	172	-
NM_001190489	190	-
NM_001190489	203	-
NM_001190489	267	-
NM_001190489	284	-
NM_001190489	319	-
NM_001190489	383	-
NM_001190489	504	-
NM_001190489	530	-
NM_001190489	555	-
NM_001190489	617	-
NM_001190489	715	-
NM_001190489	725	-
NM_001190489	783	-
NM_001190489	840	-
NM_001190489	862	-
NM_001190489	895	-
NM_001190489	899	-
NM_001190489	909	-
NM_001190489	910	-
NM_001190489	949	-
NM_001190489	952	-
NM_001190489	960	-
NM_001190489	1008	-
NM_001190489	1014	-
NM_001190489	1044	-
NM_001190489	1055	-
NM_001190489	1069	-
NM_001190489	1101	-
NM_001190489	1148	-
NM_001190489	1286	-
NM_001190489	1289	-
NM_001190489	1290	-
NM_001190489	1306	-
NM_001190489	1310	-
NM_001190489	1312	-
NM_001190489	1313	-
NM_001190489	1317	-
NM_001190489	1320	-
NM_001190489	1323	-
NM_001190489	1325	-
NM_001190489	1330	-
NM_001190489	1331	-
NM_001190489	1340	-
NM_001190489	1344	-
NM_001190489	1349	-
NM_001190489	1350	-
NM_001190489	1351	-
NM_001190489	1356	-
NM_001190489	1360	-
NM_001190489	1361	-
NM_001190489	1362	-
NM_001190489	1364	-
NM_001190489	1365	-
NM_001190489	1367	-
NM_001190489	1374	-
NM_001190489	1375	-
NM_001190489	1378	-
NM_001190489	1380	-
NM_001190489	1384	-
NM_001190489	1472	-
NM_001569	39	-
NM_001569	61	-
NM_001569	65	-
NM_001569	96	-
NM_001569	251	-
NM_001569	255	-
NM_001569	299	-
NM_001569	312	-
NM_001569	363	-
NM_001569	393	-
NM_001569	429	-
NM_001569	462	-
NM_001569	494	-
NM_001569	501	-
NM_001569	505	-
NM_001569	564	-
NM_001569	657	-
NM_001569	694	-
NM_001569	838	-
NM_001569	839	-
NM_001569	882	-
NM_001569	902	-
NM_001569	903	-
NM_001569	963	-
NM_001569	998	-
NM_001569	1004	-
NM_001569	1199	-
NM_001569	1261	-
NM_001569	1320	-
NM_001569	1338	-
NM_001569	1408	-
NM_001569	1451	-
NM_001569	1457	-
NM_001569	1468	-
NM_001569	1495	-
NM_001569	1591	-
NM_001569	1636	-
NM_001569	1647	-
NM_001569	1672	-
NM_001569	1674	-
NM_001569	1678	-
NM_001569	1684	-
NM_001569	1689	-
NM_001569	1692	-
NM_001569	1697	-
NM_001569	1699	-
NM_001569	1707	-
NM_001569	1723	-
NM_001569	1725	-
NM_001569	1726	-
NM_001569	1727	-
NM_001569	1728	-
NM_001569	1733	-
NM_001569	1734	-
NM_001569	1737	-
NM_001569	1743	-
NM_001569	1750	-
NM_001569	1757	-
NM_001569	1759	-
NM_001569	1764	-
NM_001569	1765	-
NM_001569	1767	-
NM_001569	1773	-
NM_001569	1800	-
NM_001569	1892	-
NM_001569	2055	-
NM_001569	2099	-
NM_001569	2132	-
NM_001569	2155	-
NM_001569	2197	-
NM_001569	2235	-
NM_001569	2261	-
NM_001569	2272	-
NM_001569	2284	-
NM_001569	2321	-
NM_001569	2372	-
NM_001569	2475	-
NM_001569	2561	-
NM_001569	2564	-
NM_001569	2577	-
NM_001569	2578	-
NM_001569	2605	-
NM_001569	2615	-
NM_001569	2685	-
NM_001569	2707	-
NM_001569	2776	-
NM_001569	2814	-
NM_001569	2934	-
NM_001569	2957	-
NM_001569	2961	-
NM_001569	3121	-
NM_001569	3129	-
NM_001569	3131	-
NM_001569	3139	-
NM_001569	3178	-
NM_001569	3223	-
NM_001569	3274	-
NM_001569	3314	-
NM_001569	3325	-
NM_001569	3411	-
NM_001569	3450	-
NM_001569	3513	-
NM_001569	3586	-
NM_002952	51	-
NM_002952	100	-
NM_002952	128	-
NM_002952	148	-
NM_002952	164	-
NM_002952	174	-
NM_002952	197	-
NM_002952	239	-
NM_002952	313	-
NM_002952	327	-
NM_002952	331	-
NM_002952	349	-
NM_002952	383	-
NM_002952	385	-
NM_002952	387	-
NM_002952	388	-
NM_002952	390	-
NM_002952	392	-
NM_002952	399	-
NM_002952	402	-
NM_002952	405	-
NM_002952	406	-
NM_002952	418	-
NM_002952	419	-
NM_002952	422	-
NM_002952	424	-
NM_002952	426	-
NM_002952	427	-
NM_002952	431	-
NM_002952	432	-
NM_002952	436	-
NM_002952	438	-
NM_002952	443	-
NM_002952	444	-
NM_002952	447	-
NM_002952	452	-
NM_002952	453	-
NM_002952	461	-
NM_002952	472	-
NM_002952	477	-
NM_002952	478	-
NM_002952	483	-
NM_002952	498	-
NM_002952	511	-
NM_002952	515	-
NM_002952	536	-
NM_002952	611	-
NM_002952	631	-
NM_002952	634	-
NM_002952	636	-
NM_002952	650	-
NM_002952	655	-
NM_002952	660	-
NM_002952	663	-
NM_002952	669	-
NM_002952	671	-
NM_002952	682	-
NM_002952	683	-
NM_002952	688	-
NM_002952	689	-
NM_002952	694	-
NM_002952	697	-
NM_002952	700	-
NM_002952	701	-
NM_002952	704	-
NM_002952	706	-
NM_002952	707	-
NM_002952	714	-
NM_002952	719	-
NM_002952	721	-
NM_002952	722	-
NM_002952	723	-
NM_002952	724	-
NM_002952	727	-
NM_002952	734	-
NM_002952	736	-
NM_002952	740	-
NM_002952	745	-
NM_002952	748	-
NM_002952	754	-
NM_002952	791	-
NM_002952	801	-
NM_002952	802	-
NM_002952	803	-
NM_002952	805	-
NM_002952	811	-
NM_002952	814	-
NM_002952	815	-
NM_002952	816	-
NM_002952	817	-
NM_002952	819	-
NM_002952	820	-
NM_002952	823	-
NM_002952	826	-
NM_002952	828	-
NM_002952	830	-
NM_002952	833	-
NM_002952	835	-
NM_002952	842	-
NM_002952	844	-
NM_002952	846	-
NM_002952	848	-
NM_002952	854	-
NM_002952	856	-
NM_002952	858	-
NM_002952	859	-
NM_002952	864	-
NM_002952	866	-
NM_002952	869	-
NM_002952	872	-
NM_002952	883	-
NM_002952	887	-
NM_002952	888	-
NM_002952	889	-
NM_002952	894	-
NM_002952	895	-
NM_002952	896	-
NM_002952	898	-
NM_002952	900	-
NM_002952	903	-
NM_002952	904	-
NM_002952	911	-
NM_002952	917	-
NM_002952	919	-
NM_002952	921	-
NM_002952	929	-
NM_002952	930	-
NM_002952	931	-
NM_002952	933	-
NM_002952	936	-
NM_002952	948	-
NM_002415	7	-
NM_002415	150	-
NM_002415	199	-
NM_002415	274	-
NM_002415	370	-
NM_002415	387	-
NM_002415	388	-
NM_002415	391	-
NM_002415	396	-
NM_002415	403	-
NM_002415	414	-
NM_002415	417	-
NM_002415	421	-
NM_002415	425	-
NM_002415	426	-
NM_002415	430	-
NM_002415	433	-
NM_002415	434	-
NM_002415	446	-
NM_002415	447	-
NM_002415	448	-
NM_002415	451	-
NM_002415	453	-
NM_002415	456	-
NM_002415	457	-
NM_002415	458	-
NM_002415	460	-
NM_002415	462	-
NM_002415	472	-
NM_002415	473	-
NM_002415	474	-
NM_002415	479	-
NM_002415	483	-
NM_002415	485	-
NM_002415	486	-
NM_002415	488	-
NM_002415	534	-
NM_005610	116	-
NM_005610	139	-
NM_005610	156	-
NM_005610	174	-
NM_005610	192	-
NM_005610	212	-
NM_005610	227	-
NM_005610	231	-
NM_005610	329	-
NM_005610	345	-
NM_005610	346	-
NM_005610	371	-
NM_005610	375	-
NM_005610	385	-
NM_005610	430	-
NM_005610	439	-
NM_005610	505	-
NM_005610	528	-
NM_005610	537	-
NM_005610	562	-
NM_005610	618	-
NM_005610	682	-
NM_005610	699	-
NM_005610	730	-
NM_005610	762	-
NM_005610	769	-
NM_005610	826	-
NM_005610	849	-
NM_005610	870	-
NM_005610	880	-
NM_005610	884	-
NM_005610	908	-
NM_005610	978	-
NM_005610	1004	-
NM_005610	1006	-
NM_005610	1008	-
NM_005610	1011	-
NM_005610	1014	-
NM_005610	1017	-
NM_005610	1019	-
NM_005610	1020	-
NM_005610	1023	-
NM_005610	1025	-
NM_005610	1034	-
NM_005610	1041	-
NM_005610	1047	-
NM_005610	1055	-
NM_005610	1056	-
NM_005610	1062	-
NM_005610	1068	-
NM_005610	1070	-
NM_005610	1071	-
NM_005610	1072	-
NM_005610	1079	-
NM_005610	1083	-
NM_005610	1086	-
NM_005610	1090	-
NM_005610	1092	-
NM_005610	1095	-
NM_005610	1096	-
NM_005610	1098	-
NM_005610	1099	-
NM_005610	1101	-
NM_005610	1211	-
NM_005610	1219	-
NM_005610	1249	-
NM_005610	1294	-
NM_005610	1316	-
NM_005610	1331	-
NM_005610	1340	-
NM_005610	1366	-
NM_005610	1391	-
NM_005610	1405	-
NM_005610	1431	-
NM_005610	1433	-
NM_005610	1521	-
NM_005610	1526	-
NM_005610	1601	-
NM_005610	1696	-
NM_005610	1793	-
NM_005610	1794	-
NM_005610	1872	-
NM_005610	1945	-
NM_005610	1972	-
NM_005610	2008	-
NM_005610	2036	-
NM_005610	2083	-
NM_005610	2116	-
NM_005610	2128	-
NM_005610	2141	-
NM_005610	2145	-
NM_005610	2164	-
NM_005610	2223	-
NM_005610	2224	-
NM_005610	2254	-
NM_005610	2260	-
NM_005610	2284	-
NM_005610	2303	-
NM_005610	2415	-
NM_005610	2424	-
NM_005610	2444	-
NM_005610	2455	-
NM_005610	2474	-
NM_005610	2484	-
NM_005610	2488	-
NM_005610	2510	-
NM_005610	2515	-
NM_005610	2679	-
NM_005610	2681	-
NM_005610	2702	-
NM_005610	2739	-
NM_005610	2751	-
NM_005610	2955	-
NM_005610	3087	-
NM_005610	3103	-
NM_005610	3155	-
NM_005610	3209	-
NM_005610	3241	-
NM_005610	3245	-
NM_005610	3289	-
NM_005610	3297	-
NM_005610	3318	-
NM_005610	3337	-
NM_005610	3362	-
NM_005610	3493	-
NM_005610	3529	-
NM_005610	3550	-
NM_005610	3554	-
NM_005610	3566	-
NM_005610	3587	-
NM_005610	3591	-
NM_005610	3647	-
NM_005610	3658	-
NM_005610	3678	-
NM_005610	3754	-
NM_005610	3817	-
NM_005610	3885	-
NM_005610	3964	-
NM_005610	3973	-
NM_005610	3993	-
NM_005610	3998	-
NM_005610	4032	-
NM_005610	4061	-
NM_005610	4125	-
NM_005610	4140	-
NM_005610	4168	-
NM_005610	4171	-
NM_005610	4241	-
NM_005610	4245	-
NM_005610	4364	-
NM_005610	4401	-
NM_005610	4452	-
NM_005610	4506	-
NM_005610	4547	-
NM_005610	4570	-
NM_005610	4601	-
NM_005610	4603	-
NM_005610	4609	-
NM_005610	4635	-
NM_005610	4687	-
NM_005610	4697	-
NM_005610	4700	-
NM_005610	4708	-
NM_005610	4723	-
NM_005610	4752	-
NM_005610	4793	-
NM_005610	4801	-
NM_005610	4830	-
NM_005610	4837	-
NM_005610	4940	-
NM_005610	4943	-
NM_005610	5004	-
NM_005610	5063	-
NM_005610	5065	-
NM_005610	5075	-
NM_005610	5077	-
NM_005610	5096	-
NM_005610	5117	-
NM_005610	5222	-
NM_005610	5337	-
NM_005610	5372	-
NM_005610	5426	-
NM_005610	5461	-
NM_005610	5516	-
NM_005610	5539	-
NM_005610	5547	-
NM_005610	5623	-
NM_005610	5629	-
NM_005610	5674	-
NM_005610	5696	-
NM_005610	5711	-
NM_005610	5714	-
NM_005610	5795	-
NM_005610	5891	-
NM_005610	6013	-
NM_005610	6033	-
NM_005610	6069	-
NM_005610	6204	-
NM_005610	6214	-
NM_005610	6247	-
NM_005610	6412	-
NM_005610	6464	-
NM_005610	6500	-
NM_005610	6522	-
NM_005610	6535	-
NM_005610	6622	-
NM_005610	6631	-
NM_005610	6647	-
NM_005610	6737	-
NM_005610	6970	-
NM_005610	7009	-
NM_005610	7037	-
NM_005610	7051	-
NM_005610	7060	-
NM_005610	7096	-
NM_005610	7191	-
NM_005610	7202	-
NM_005610	7215	-
NM_005610	7245	-
NM_005610	7250	-
NM_005610	7291	-
NM_005610	7329	-
NM_005610	7399	-
NM_005610	7420	-
NM_005610	7514	-
NM_005610	7520	-
NM_005610	7547	-
NM_005610	7569	-
NM_005610	7585	-
NM_005610	7618	-
NM_005610	7624	-
NM_005610	7753	-
NM_005610	7787	-
NM_005610	7794	-
NM_005610	7832	-
NM_005610	7837	-
NM_005610	7868	-
NM_005610	7886	-
NM_005610	7898	-
NM_005610	7913	-
NM_005610	7923	-
NM_001080425	24	-
NM_001080425	41	-
NM_001080425	49	-
NM_001080425	63	-
NM_001080425	75	-
NM_001080425	97	-
NM_001080425	134	-
NM_001080425	258	-
NM_001080425	418	-
NM_001080425	438	-
NM_001080425	519	-
NM_001080425	570	-
NM_001080425	587	-
NM_001080425	599	-
NM_001080425	774	-
NM_001080425	798	-
NM_001080425	858	-
NM_001080425	911	-
NM_001080425	923	-
NM_001080425	945	-
NM_001080425	976	-
NM_001080425	1015	-
NM_001080425	1028	-
NM_001080425	1062	-
NM_001080425	1065	-
NM_001080425	1073	-
NM_001080425	1074	-
NM_001080425	1079	-
NM_001080425	1084	-
NM_001080425	1091	-
NM_001080425	1096	-
NM_001080425	1099	-
NM_001080425	1100	-
NM_001080425	1103	-
NM_001080425	1104	-
NM_001080425	1109	-
NM_001080425	1110	-
NM_001080425	1111	-
NM_001080425	1115	-
NM_001080425	1116	-
NM_001080425	1122	-
NM_001080425	1125	-
NM_001080425	1130	-
NM_001080425	1134	-
NM_001080425	1136	-
NM_001080425	1143	-
NM_001080425	1157	-
NM_001080425	1158	-
NM_001080425	1206	-
NM_001080425	1248	-
NM_001080425	1276	-
NM_005337	18	-
NM_005337	100	-
NM_005337	181	-
NM_005337	185	-
NM_005337	316	-
NM_005337	374	-
NM_005337	452	-
NM_005337	488	-
NM_005337	570	-
NM_005337	615	-
NM_005337	638	-
NM_005337	667	-
NM_005337	806	-
NM_005337	851	-
NM_005337	868	-
NM_005337	871	-
NM_005337	928	-
NM_005337	962	-
NM_005337	988	-
NM_005337	1130	-
NM_005337	1349	-
NM_005337	1372	-
NM_005337	1474	-
NM_005337	1484	-
NM_005337	1512	-
NM_005337	1583	-
NM_005337	1642	-
NM_005337	1700	-
NM_005337	1776	-
NM_005337	1779	-
NM_005337	1783	-
NM_005337	1784	-
NM_005337	1787	-
NM_005337	1788	-
NM_005337	1791	-
NM_005337	1795	-
NM_005337	1796	-
NM_005337	1798	-
NM_005337	1801	-
NM_005337	1802	-
NM_005337	1807	-
NM_005337	1811	-
NM_005337	1814	-
NM_005337	1815	-
NM_005337	1820	-
NM_005337	1821	-
NM_005337	1823	-
NM_005337	1825	-
NM_005337	1828	-
NM_005337	1831	-
NM_005337	1833	-
NM_005337	1840	-
NM_005337	1842	-
NM_005337	1843	-
NM_005337	1844	-
NM_005337	1847	-
NM_005337	1854	-
NM_005337	1855	-
NM_005337	1859	-
NM_005337	1860	-
NM_005337	1862	-
NM_005337	1867	-
NM_005337	1868	-
NM_005337	1871	-
NM_005337	1874	-
NM_005337	1895	-
NM_005337	1905	-
NM_005337	1907	-
NM_005337	1920	-
NM_005337	1958	-
NM_005337	1969	-
NM_005337	2058	-
NM_005337	2070	-
NM_005337	2085	-
NM_005337	2113	-
NM_005337	2172	-
NM_005337	2182	-
NM_005337	2194	-
NM_005337	2215	-
NM_005337	2280	-
NM_005337	2399	-
NM_005337	2423	-
NM_005337	2487	-
NM_005337	2520	-
NM_005337	2555	-
NM_005337	2574	-
NM_005337	2580	-
NM_005337	2599	-
NM_005337	2607	-
NM_005337	2636	-
NM_005337	2660	-
NM_005337	2663	-
NM_005337	2700	-
NM_005337	2727	-
NM_005337	2743	-
NM_005337	2891	-
NM_005337	2902	-
NM_005337	2910	-
NM_005337	3005	-
NM_005337	3045	-
NM_005337	3065	-
NM_005337	3067	-
NM_005337	3089	-
NM_005337	3136	-
NM_005337	3187	-
NM_005337	3223	-
NM_005337	3231	-
NM_005337	3343	-
NM_005337	3349	-
NM_005337	3369	-
NM_005337	3434	-
NM_005337	3515	-
NM_005337	3516	-
NM_005337	3534	-
NM_005337	3580	-
NM_005337	3622	-
NM_005337	3626	-
NM_005337	3646	-
NM_005337	3654	-
NM_005337	3684	-
NM_005337	3688	-
NM_005337	3751	-
NM_005337	3787	-
NM_005337	3808	-
NM_005337	3814	-
NM_005337	3840	-
NM_005337	3870	-
NM_001012	5	-
NM_001012	12	-
NM_001012	15	-
NM_001012	18	-
NM_001012	22	-
NM_001012	23	-
NM_001012	24	-
NM_001012	31	-
NM_001012	35	-
NM_001012	39	-
NM_001012	41	-
NM_001012	44	-
NM_001012	50	-
NM_001012	53	-
NM_001012	54	-
NM_001012	56	-
NM_001012	62	-
NM_001012	64	-
NM_001012	65	-
NM_001012	68	-
NM_001012	70	-
NM_001012	76	-
NM_001012	78	-
NM_001012	79	-
NM_001012	84	-
NM_001012	90	-
NM_001012	94	-
NM_001012	96	-
NM_001012	99	-
NM_001012	101	-
NM_001012	102	-
NM_001012	108	-
NM_001012	111	-
NM_001012	115	-
NM_001012	119	-
NM_001012	128	-
NM_001012	130	-
NM_001012	131	-
NM_001012	132	-
NM_001012	142	-
NM_001012	144	-
NM_001012	147	-
NM_001012	151	-
NM_001012	155	-
NM_001012	156	-
NM_001012	162	-
NM_001012	163	-
NM_001012	168	-
NM_001012	169	-
NM_001012	174	-
NM_001012	175	-
NM_001012	176	-
NM_001012	182	-
NM_001012	187	-
NM_001012	207	-
NM_001012	225	-
NM_001012	258	-
NM_001012	264	-
NM_001012	265	-
NM_001012	266	-
NM_001012	267	-
NM_001012	270	-
NM_001012	274	-
NM_001012	275	-
NM_001012	283	-
NM_001012	292	-
NM_001012	298	-
NM_001012	303	-
NM_001012	304	-
NM_001012	310	-
NM_001012	311	-
NM_001012	313	-
NM_001012	315	-
NM_001012	317	-
NM_001012	320	-
NM_001012	322	-
NM_001012	325	-
NM_001012	326	-
NM_001012	328	-
NM_001012	330	-
NM_001012	332	-
NM_001012	334	-
NM_001012	337	-
NM_001012	339	-
NM_001012	350	-
NM_001012	352	-
NM_001012	354	-
NM_001012	356	-
NM_001012	431	-
NM_001012	467	-
NM_001012	477	-
NM_001012	485	-
NM_001012	516	-
NM_001012	555	-
NM_001012	570	-
NM_001012	660	-
NM_001012	699	-
NM_001012	703	-
NM_005340	34	-
NM_005340	35	-
NM_005340	62	-
NM_005340	105	-
NM_005340	109	-
NM_005340	137	-
NM_005340	138	-
NM_005340	140	-
NM_005340	141	-
NM_005340	146	-
NM_005340	147	-
NM_005340	148	-
NM_005340	150	-
NM_005340	153	-
NM_005340	154	-
NM_005340	155	-
NM_005340	159	-
NM_005340	160	-
NM_005340	161	-
NM_005340	163	-
NM_005340	164	-
NM_005340	166	-
NM_005340	168	-
NM_005340	170	-
NM_005340	175	-
NM_005340	177	-
NM_005340	178	-
NM_005340	184	-
NM_005340	188	-
NM_005340	193	-
NM_005340	194	-
NM_005340	195	-
NM_005340	197	-
NM_005340	202	-
NM_005340	209	-
NM_005340	212	-
NM_005340	217	-
NM_005340	218	-
NM_005340	219	-
NM_005340	220	-
NM_005340	221	-
NM_005340	222	-
NM_005340	224	-
NM_005340	229	-
NM_005340	231	-
NM_005340	234	-
NM_005340	235	-
NM_005340	262	-
NM_005340	293	-
NM_005340	295	-
NM_005340	302	-
NM_005340	320	-
NM_005340	331	-
NM_005340	352	-
NM_005340	394	-
NM_005340	432	-
NM_005340	461	-
NM_005340	494	-
NM_005340	587	-
NM_005340	605	-
NM_005340	643	-
NM_005340	652	-
NM_000987	39	-
NM_000987	118	-
NM_000987	144	-
NM_000987	180	-
NM_000987	208	-
NM_000987	232	-
NM_000987	237	-
NM_000987	240	-
NM_000987	247	-
NM_000987	248	-
NM_000987	250	-
NM_000987	255	-
NM_000987	256	-
NM_000987	257	-
NM_000987	258	-
NM_000987	264	-
NM_000987	266	-
NM_000987	267	-
NM_000987	268	-
NM_000987	269	-
NM_000987	270	-
NM_000987	274	-
NM_000987	276	-
NM_000987	282	-
NM_000987	287	-
NM_000987	289	-
NM_000987	293	-
NM_000987	295	-
NM_000987	300	-
NM_000987	302	-
NM_000987	306	-
NM_000987	312	-
NM_000987	314	-
NM_000987	318	-
NM_000987	319	-
NM_000987	320	-
NM_000987	321	-
NM_000987	323	-
NM_000987	324	-
NM_000987	325	-
NM_000987	329	-
NM_000987	330	-
NM_000987	342	-
NM_000987	345	-
NM_000987	358	-
NM_000987	359	-
NM_000987	384	-
NM_000987	395	-
NM_000987	416	-
NM_000987	431	-
NM_000987	469	-
NM_000987	481	-
NM_000987	486	-
NM_000987	534	-
NM_000987	593	-
NM_000971	63	-
NM_000971	180	-
NM_000971	237	-
NM_000971	244	-
NM_000971	251	-
NM_000971	307	-
NM_000971	359	-
NM_000971	360	-
NM_000971	383	-
NM_000971	392	-
NM_000971	397	-
NM_000971	400	-
NM_000971	401	-
NM_000971	402	-
NM_000971	408	-
NM_000971	410	-
NM_000971	411	-
NM_000971	412	-
NM_000971	418	-
NM_000971	421	-
NM_000971	423	-
NM_000971	432	-
NM_000971	436	-
NM_000971	440	-
NM_000971	442	-
NM_000971	444	-
NM_000971	446	-
NM_000971	454	-
NM_000971	455	-
NM_000971	458	-
NM_000971	462	-
NM_000971	464	-
NM_000971	468	-
NM_000971	472	-
NM_000971	473	-
NM_000971	476	-
NM_000971	487	-
NM_000971	488	-
NM_000971	512	-
NM_000971	516	-
NM_000971	555	-
NM_000971	566	-
NM_000971	599	-
NM_000971	601	-
NM_000971	617	-
NM_000971	636	-
NM_000971	688	-
NM_000971	739	-
NM_000971	765	-
NM_000971	780	-
NM_000971	823	-
NM_000971	866	-
NR_006881	10	-
NR_006881	15	-
NR_006881	17	-
NR_006881	20	-
NR_006881	24	-
NR_006881	25	-
NR_006881	28	-
NR_006881	33	-
NR_006881	37	-
NR_006881	43	-
NR_006881	49	-
NR_006881	57	-
NR_006881	63	-
NR_006881	68	-
NR_006881	70	-
NR_006881	73	-
NR_006881	85	-
NR_006881	87	-
NR_006881	88	-
NR_006881	92	-
NR_006881	95	-
NR_006881	97	-
NR_006881	99	-
NR_006881	104	-
NR_006881	105	-
NR_006881	108	-
NR_006881	119	-
NR_006881	125	-
NR_006881	143	-
NM_053275	3	-
NM_053275	26	-
NM_053275	79	-
NM_053275	176	-
NM_053275	200	-
NM_053275	208	-
NM_053275	224	-
NM_053275	234	-
NM_053275	245	-
NM_053275	311	-
NM_053275	318	-
NM_053275	343	-
NM_053275	452	-
NM_053275	508	-
NM_053275	516	-
NM_053275	530	-
NM_053275	677	-
NM_053275	680	-
NM_053275	684	-
NM_053275	685	-
NM_053275	686	-
NM_053275	687	-
NM_053275	692	-
NM_053275	696	-
NM_053275	700	-
NM_053275	707	-
NM_053275	716	-
NM_053275	720	-
NM_053275	721	-
NM_053275	723	-
NM_053275	728	-
NM_053275	730	-
NM_053275	731	-
NM_053275	732	-
NM_053275	734	-
NM_053275	741	-
NM_053275	745	-
NM_053275	750	-
NM_053275	752	-
NM_053275	758	-
NM_053275	760	-
NM_053275	762	-
NM_053275	763	-
NM_053275	768	-
NM_053275	769	-
NM_053275	772	-
NM_053275	773	-
NM_053275	776	-
NM_053275	826	-
NM_053275	828	-
NM_053275	829	-
NM_053275	830	-
NM_053275	831	-
NM_053275	833	-
NM_053275	841	-
NM_053275	844	-
NM_053275	847	-
NM_053275	849	-
NM_053275	850	-
NM_053275	860	-
NM_053275	861	-
NM_053275	868	-
NM_053275	869	-
NM_053275	872	-
NM_053275	875	-
NM_053275	880	-
NM_053275	883	-
NM_053275	888	-
NM_053275	899	-
NM_053275	900	-
NM_053275	901	-
NM_053275	904	-
NM_053275	907	-
NM_053275	908	-
NM_053275	912	-
NM_053275	914	-
NM_053275	916	-
NM_053275	920	-
NM_053275	924	-
NM_053275	926	-
NM_053275	1004	-
NM_053275	1137	-
NM_053275	1141	-
NM_053275	1149	-
NM_053275	1194	-
NM_053275	1240	-
NM_053275	1288	-
NM_001130440	14	-
NM_001130440	17	-
NM_001130440	24	-
NM_001130440	29	-
NM_001130440	31	-
NM_001130440	34	-
NM_001130440	36	-
NM_001130440	40	-
NM_001130440	45	-
NM_001130440	49	-
NM_001130440	50	-
NM_001130440	53	-
NM_001130440	56	-
NM_001130440	57	-
NM_001130440	58	-
NM_001130440	62	-
NM_001130440	63	-
NM_001130440	66	-
NM_001130440	67	-
NM_001130440	70	-
NM_001130440	72	-
NM_001130440	74	-
NM_001130440	75	-
NM_001130440	76	-
NM_001130440	79	-
NM_001130440	87	-
NM_001130440	89	-
NM_001130440	90	-
NM_001130440	99	-
NM_001130440	104	-
NM_001130440	105	-
NM_001130440	109	-
NM_001130440	112	-
NM_001130440	113	-
NM_001130440	114	-
NM_001130440	121	-
NM_001130440	122	-
NM_001130440	189	-
NM_001130440	273	-
NM_001130440	278	-
NM_001130440	366	-
NM_001130440	369	-
NM_001130440	380	-
NM_001130440	387	-
NM_001130440	417	-
NM_001130440	427	-
NM_001130440	438	-
NM_001130440	488	-
NM_001130440	580	-
NM_001130440	629	-
NM_001130440	667	-
NM_001130440	671	-
NM_001130440	677	-
NM_001130440	684	-
NM_001130440	747	-
NM_001130440	769	-
NM_001130440	815	-
NM_001130440	890	-
NM_001130440	924	-
NM_001130440	953	-
NM_001130440	1091	-
NM_001130440	1115	-
NM_001130440	1117	-
NM_001130440	1127	-
NM_001130440	1131	-
NM_001130440	1148	-
NM_001130440	1159	-
NM_001130440	1193	-
NM_001130440	1199	-
NM_001130440	1238	-
NM_001130440	1284	-
NM_001130440	1316	-
NM_001130440	1342	-
NM_001130440	1346	-
NM_001130440	1349	-
NM_001130440	1357	-
NM_001130440	1359	-
NM_001130440	1361	-
NM_001130440	1363	-
NM_001130440	1364	-
NM_001130440	1365	-
NM_001130440	1367	-
NM_001130440	1370	-
NM_001130440	1372	-
NM_001130440	1373	-
NM_001130440	1376	-
NM_001130440	1377	-
NM_001130440	1378	-
NM_001130440	1382	-
NM_001130440	1383	-
NM_001130440	1384	-
NM_001130440	1385	-
NM_001130440	1388	-
NM_001130440	1390	-
NM_001130440	1392	-
NM_001130440	1395	-
NM_001130440	1397	-
NM_001130440	1399	-
NM_001130440	1402	-
NM_001130440	1405	-
NM_001130440	1409	-
NM_001130440	1414	-
NM_001130440	1415	-
NM_001130440	1418	-
NM_001130440	1419	-
NM_001130440	1422	-
NM_001130440	1432	-
NM_001130440	1438	-
NM_001130440	1439	-
NM_001130440	1446	-
NM_001130440	1474	-
NM_001130440	1478	-
NM_001130440	1543	-
NM_001130440	1562	-
NM_001130440	1594	-
NM_001130440	1618	-
NM_001130440	1637	-
NM_001130440	1640	-
NM_001293212	19	-
NM_001293212	22	-
NM_001293212	30	-
NM_001293212	37	-
NM_001293212	75	-
NM_001293212	86	-
NM_001293212	93	-
NM_001293212	160	-
NM_001293212	195	-
NM_001293212	239	-
NM_001293212	250	-
NM_001293212	277	-
NM_001293212	386	-
NM_001293212	535	-
NM_001293212	551	-
NM_001293212	570	-
NM_001293212	571	-
NM_001293212	575	-
NM_001293212	578	-
NM_001293212	582	-
NM_001293212	583	-
NM_001293212	584	-
NM_001293212	586	-
NM_001293212	593	-
NM_001293212	595	-
NM_001293212	596	-
NM_001293212	597	-
NM_001293212	602	-
NM_001293212	605	-
NM_001293212	606	-
NM_001293212	607	-
NM_001293212	609	-
NM_001293212	612	-
NM_001293212	619	-
NM_001293212	620	-
NM_001293212	624	-
NM_001293212	632	-
NM_001293212	638	-
NM_001293212	639	-
NM_001293212	640	-
NM_001293212	642	-
NM_001293212	644	-
NM_001293212	645	-
NM_001293212	648	-
NM_001293212	654	-
NM_001293212	656	-
NM_001293212	657	-
NM_001293212	660	-
NM_001293212	661	-
NM_001293212	664	-
NM_001293212	665	-
NM_001293212	749	-
NM_001293212	765	-
NM_001293212	803	-
NM_001293212	824	-
NM_001293212	868	-
NM_001293212	875	-
NM_001293212	890	-
NM_001293212	1016	-
NM_001293212	1028	-
NM_001293212	1037	-
NM_001293212	1077	-
NM_001293212	1139	-
NM_001293212	1237	-
NM_001293212	1299	-
NM_001293212	1312	-
NM_001293212	1318	-
NM_001293212	1319	-
NM_001293212	1325	-
NM_001293212	1330	-
NM_001293212	1335	-
NM_001293212	1342	-
NM_001293212	1348	-
NM_001293212	1352	-
NM_001293212	1356	-
NM_001293212	1357	-
NM_001293212	1359	-
NM_001293212	1360	-
NM_001293212	1364	-
NM_001293212	1366	-
NM_001293212	1371	-
NM_001293212	1373	-
NM_001293212	1374	-
NM_001293212	1375	-
NM_001293212	1378	-
NM_001293212	1381	-
NM_001293212	1382	-
NM_001293212	1383	-
NM_001293212	1396	-
NM_001293212	1398	-
NM_001293212	1401	-
NM_001293212	1405	-
NM_001293212	1407	-
NM_001293212	1431	-
NM_001293212	1552	-
NM_001293212	1591	-
NM_001293212	1598	-
NM_001293212	1602	-
NM_001293212	1603	-
NM_001293212	1608	-
NM_001293212	1613	-
NM_001293212	1616	-
NM_001293212	1620	-
NM_001293212	1630	-
NM_001293212	1633	-
NM_001293212	1634	-
NM_001293212	1640	-
NM_001293212	1642	-
NM_001293212	1645	-
NM_001293212	1650	-
NM_001293212	1653	-
NM_001293212	1659	-
NM_001293212	1660	-
NM_001293212	1662	-
NM_001293212	1665	-
NM_001293212	1666	-
NM_001293212	1670	-
NM_001293212	1671	-
NM_001293212	1672	-
NM_001293212	1673	-
NM_001293212	1675	-
NM_001293212	1676	-
NM_001293212	1678	-
NM_001293212	1680	-
NM_001293212	1684	-
NM_001293212	1686	-
NM_001293212	1687	-
NM_001293212	1689	-
NM_001293212	1690	-
NM_001293212	1706	-
NM_001293212	1822	-
NM_001293212	1856	-
NM_001293212	1881	-
NM_001293212	1899	-
NM_001293212	1922	-
NM_001293212	1931	-
NM_001293212	1949	-
NM_001293212	1982	-
NM_001293212	1983	-
NM_001293212	2093	-
NM_001293212	2192	-
NM_001293212	2208	-
NM_001293212	2256	-
NM_001293212	2278	-
NM_001293212	2279	-
NM_001293212	2283	-
NM_001293212	2289	-
NM_001293212	2292	-
NM_001293212	2294	-
NM_001293212	2297	-
NM_001293212	2298	-
NM_001293212	2300	-
NM_001293212	2306	-
NM_001293212	2307	-
NM_001293212	2308	-
NM_001293212	2309	-
NM_001293212	2323	-
NM_001293212	2326	-
NM_001293212	2327	-
NM_001293212	2329	-
NM_001293212	2330	-
NM_001293212	2342	-
NM_001293212	2346	-
NM_001293212	2351	-
NM_001293212	2352	-
NM_001293212	2358	-
NM_001293212	2359	-
NM_001293212	2361	-
NM_001293212	2363	-
NM_001293212	2365	-
NM_001293212	2375	-
NM_001293212	2376	-
NM_001293212	2378	-
NM_001293212	2380	-
NM_001293212	2382	-
NM_001293212	2407	-
NM_001293212	2426	-
NM_001293212	2517	-
NM_001293212	2536	-
NM_001293212	2551	-
NM_001293212	2579	-
NM_001293212	2616	-
NM_001293212	2635	-
NM_001293212	2716	-
NM_001293212	2754	-
NM_001293212	2760	-
NM_001078172	10	-
NM_001078172	16	-
NM_001078172	89	-
NM_001078172	113	-
NM_001078172	124	-
NM_001078172	147	-
NM_001078172	166	-
NM_001078172	186	-
NM_001078172	197	-
NM_001078172	206	-
NM_001078172	209	-
NM_001078172	214	-
NM_001078172	215	-
NM_001078172	217	-
NM_001078172	218	-
NM_001078172	219	-
NM_001078172	220	-
NM_001078172	222	-
NM_001078172	230	-
NM_001078172	231	-
NM_001078172	240	-
NM_001078172	243	-
NM_001078172	247	-
NM_001078172	250	-
NM_001078172	253	-
NM_001078172	254	-
NM_001078172	260	-
NM_001078172	263	-
NM_001078172	264	-
NM_001078172	271	-
NM_001078172	273	-
NM_001078172	276	-
NM_001078172	277	-
NM_001078172	279	-
NM_001078172	280	-
NM_001078172	283	-
NM_001078172	289	-
NM_001078172	290	-
NM_001078172	292	-
NM_001078172	293	-
NM_001078172	294	-
NM_001078172	297	-
NM_001078172	301	-
NM_001078172	305	-
NM_001078172	421	-
NM_001078172	559	-
NM_001078172	585	-
NM_001078172	603	-
NM_001078172	634	-
NM_001078172	663	-
NM_001078172	670	-
[truncated: 5,480 more rows]

## Sheet: S7
Table S7. Optimized hyper-parameters of each encoding.
Hyper-parameter\Encoding	One-hot	PSNSP	PSDSP	KNF	KSNPF
Tree Number of RF	700	900	700	600	700
Classifier Number of Adaboost	100	100	100	100	100
Cost of SVM	0.0625	256	256	256	1
Gamma of SVM	0.0625	256	0.00390625	0.0625	1
